# Supplementary material for: Incidence and outcomes of influenza-associated pulmonary aspergillosis and the role of antifungal prophylaxis: a structured literature review
Source: Crit Care. 2026 Mar 26;30:231. doi: 10.1186/s13054-026-05975-1 (PMC13141606; doi:10.1186/s13054-026-05975-1)
Supplement: Supplementary file 3 — Supplementary Material 3. [file 13054_2026_5975_MOESM3_ESM.xlsx]

## Sheet: 1 included studies
inclusion	exclusion	number	study name	first author	journal	DOI	year	country	sample size	prevalence type	IAPA	IAPA incidence	deaths	lethality or mortality in IAPA	diagnostic criteria influenza	diagnostic criteria aspergillosis	probable/proven/both	ICU only/hospital	ICU type	single/multicenter	prospective/retrospective	observational/intervention	date	prophylaxis	median inclusion year
yes	no	8	Influenza-associated Aspergillosis in Critically Ill Patients	van de Veerdonk Frank	Am J Respir Crit Care Med	10.1164/rccm.201612-2540LE	2017	Netherlands	144	in influenza cases admitted to the ICU	23	0.159722	14	0.608696	PCR	EORTC/MSG criteria	both	ICU only	tertiary acardemic hospitals	multicenter	retrospective	observational	2015-2016	no	2015,5
yes	no	9	Detection of Invasive Aspergillosis in Critically Ill Patients with Influenza: The Role of Plasma Galactomannan	van de Groep Kirsten	Am J Respir Crit Care Med	10.1164/rccm.201903-0587LE	2019	Netherlands	36	in influenza cases admitted to the ICU	6	0.166667	4	0.666667	PCR	Schauwvlieghe criteria	probable	ICU only	tertiary hospitals	multicenter	retrospective	observational	2011-2017	no	2014
yes	no	10	Invasive Tracheobronchial Aspergillosis in Critically Ill Patients with Severe Influenza. A Clinical Trial	Nyga Remy	Am J Respir Crit Care Med	10.1164/rccm.201910-1931OC	2020	France	213	in influenza cases admitted to the ICU	45	0.211268	25	0.555556	PCR	Schauwvlieghe criteria and EORTC/MSG criteria	both	ICU only	n.m.	multicenter	retrospective	observational	2010-2019	no	2014,5
yes	no	12	A Pathology-based Case Series of Influenza- and COVID-19-associated Pulmonary Aspergillosis: The Proof Is in the Tissue	Vanderbeke Lore	Am J Respir Crit Care Med	10.1164/rccm.202208-1570OC	2023	Belgium	21	in fatal influenza cases	6	0.285714	6	1	PCR	Verweij criteria	proven	ICU only	tertiary hospital	single-center	retrospective	observational	2009-2021	no	2015
yes	no	14	Profiling Bacteria in the Lungs of Patients with Severe Influenza Versus COVID-19 with or without Aspergillosis	Feys Simon	Am J Respir Crit Care Med	10.1164/rccm.202401-0145OC	2024	Belgium	142	in influenza cases admitted to the ICU, with required ventilation and a BAL within 14 days of admission	59	0.415493	n.m.		PCR	Verweij criteria	both	ICU only	tertiary hospital	single-center	retrospective	observational	2009-2020	no	2014,5
yes	no	20	Prognosis of critically ill immunocompromised patients with virus-detected acute respiratory failure	Dumas Guillaume	Ann Intensive Care	10.1186/s13613-023-01196-9	2023	France	219	in influenza cases admitted to the ICU	15	0.0684932	n.m.		not exactly mentioned (probably PCR)	EORTC/MSG criteria	both	ICU only	n.m.	multicenter	retrospective	observational	2003-2017	no	2010
yes	no	22	Preliminary Attempt to Predict Risk of Invasive Pulmonary Aspergillosis in Patients with Influenza: Decision Trees May Help?	Bellelli Valeria	Antibiotics (Basel)	10.3390/antibiotics9100644	2020	Italy	77	in influenza cases	5	0.0649351	5	1	PCR	Schauwvlieghe criteria	both	hospital	n.m.	single-center	retrospective	observational	2018-2019	no	2018,5
yes	no	23	Elevated Rates of Ventilator-Associated Pneumonia and COVID-19 Associated Pulmonary Aspergillosis in Critically Ill Patients with SARS-CoV2 Infection in the Second Wave: A Retrospective Chart Review	Boyd Sean	Antibiotics (Basel)	10.3390/antibiotics11050632	2022	Ireland	60	in influenza cases admitted to the ICU	8	0.133333	n.m.		PCR	own criteria	probable	ICU only	n.m.	single-center	retrospective	observational	2014-2020	no	2017
yes	no	24	A Retrospective, Monocentric Study Comparing Co and Secondary Infections in Critically Ill COVID-19 and Influenza Patients	Marcoux Diane	Antibiotics (Basel)	10.3390/antibiotics11060704	2022	Belgium	55	in influenza cases admitted to the ICU	8	0.145455	n.m.		PCR or Ag	n.m.	n.m.	ICU only	teaching hospitals	single-center	retrospective	observational	2015-2020	no	2017,5
yes	no	44	Characteristics of viral pneumonia in non-HIV immunocompromised and immunocompetent patients: a retrospective cohort study	Li Lijuan	BMC Infect Dis	10.1186/s12879-021-06437-5	2021	China	65	in non-HIV immuncompromised influenza cases	9	0.138462	n.m.		PCR	Schauwvlieghe criteria and Patterson criteria	both	hospital	secondary and tertiary academic hospitals	multicenter	retrospective	observational	2016-2019	no	2017,5
yes	no	0	Invasive pulmonary aspergillosis in immunocompetent patients hospitalised with influenza A-related pneumonia: a multicenter retrospective study	Chen Liang	BMC Pulm Med	10.1186/s12890-020-01257-w	2020	China	693	in immunocompetent influenza A cases	21	0.030303	9	0.428571	PCR	EORTC/MSG criteria (without criteria for immunosuppression)	both	hospital	teaching hospitals	multicenter	retrospective	observational	mentiones two different dates	no	n.m.
yes	no	55	Influenza-Associated Aspergillosis: Nationwide Trends, Predictors and Outcomes From 2005 to 2014	Sharma Aditi	Chest	10.1016/j.chest.2020.06.010	2020	United States of America	477556	in influenza cases	823	0.00172336	169	0.205346	Clinical Software Classification code	ICD-9-Code	n.m.	hospital	n.m.	multicenter	retrospective	observational	2005-2014	no	2009,5
yes	no	62	Histopathologic and immunohistochemical features of fatal influenza virus infection in children during the 2003-2004 season	Guarner Jeannette	Clin Infect Dis.	10.1086/505122	2006	United States of America	47	in fatal influenza cases	1	0.0212766	1	1	PCR, viral antigen or anti bodies	n.m.	proven	hospital	n.m.	n.m.	retrospective	observational	2003-2004	no	2003,5
yes	no	67	High Rates of Influenza-Associated Invasive Pulmonary Aspergillosis May Not Be Universal: A Retrospective Cohort Study from Alberta, Canada	Schwartz Ilan	Clin Infect Dis	10.1093/cid/ciaa007	2020	Canada	110	in influenza cases admitted for ICU over 24h	8	0.0727273	4	0.5	PCR	Schauwvlieghe criteria	both	ICU only	tertiary hospital	single-center	retrospective	observational	2014-2019	no	2016,5
yes	no	75	Invasive pulmonary aspergillosis in patients with influenza infection: A retrospective study and review of the literature	Huang Linna	Clin Respir J.	10.1111/crj.12995	2019	China	64	in influenza cases admitted to the ICU	18	0.28125	8	0.444444	PCR or viral culture	Huang criteria	both	ICU only	medical ICU	single-center	retrospective	observational	2017-2018	no	2017,5
yes	no	86	Invasive pulmonary aspergillosis among intubated patients with SARS-CoV-2 or influenza pneumonia: a European multicenter comparative cohort study	Rouze Anahita	Crit Care	10.1186/s13054-021-03874-1	2022	Europe (France, Spain, Greece, Portugal, Ireland)	481	in influenza cases with required ventilation for over 24h	29	0.0602911	8	0.296296	PCR	Blot criteria	probable	ICU only	n.m.	multicenter	retrospective	observational	n.m.	no	n.m.
yes	no	88	The Extent of Aspergillosis in Critically Ill Patients With Severe Influenza Pneumonia: A Multicenter Cohort Study	Coste Anne	Crit Care Med.	10.1097/CCM.0000000000004861	2021	France	524	in influenza cases admitted to the ICU	10	0.019084	3	0.3	PCR	Blot criteria	both	ICU only	one respiratory ICU, four medical ICUs	multicenter	retrospective	observational	2009-2018	no	2013,5
yes	no	94	Invasive pulmonary aspergillosis in critically ill patients with pneumonia due to COVID-19, influenza, and community-acquired pneumonia: A prospective observational study	Ahsan Ali Syed	Curr Med Mycol	10.18502/cmm.8.2.10328	2022	Pakistan	70	in influenza cases admitted to the HDU or the ICU	9	0.128571	3	0.333333	PCR	Verweij criteria	both	HDU and ICU	n.m.	single-center	prospective	observational	2019-2020	no	2019,5
yes	no	123	Influenza vaccination is associated with a reduced risk of invasive aspergillosis in high-risk individuals in Taiwan: a population-based cohort study	Chen Yi-Jyun	Emerg Microbes Infect	10.1080/22221751.2022.2155584	2023	Taiwan	30181	in influenza cases	68	0.00225307	n.m.		n.m.	ICD-9-Code	both	hospital	n.m.	multicenter	retrospective	observational	2014-2019	no	2016,5
yes	no	125	Pandemic 2009 influenza A(H1N1) virus infection coinciding with invasive pulmonary aspergillosis in neutropenic patients	Vehreschild J J	Epidemiol Infect	10.1017/S0950268811002603	2012	Germany	5	in neutropenic influenza cases	3	0.6	0	0	PCR	EORTC/MSG criteria	probable	hospital	n.m.	single-center	prospective	observational	2009	yes	2009
yes	no	126	Invasive pulmonary aspergillosis is associated with adverse clinical outcomes in critically ill patients receiving veno-venous extracorporeal membrane oxygenation	Rodriguez-Goncer I	Eur J Clin Microbiol Infect Dis	10.1007/s10096-018-3241-7	2018	United Kingdom	24	in influenza cases with vv-ECMO	5	0.208333	n.m.		n.m.	Blot criteria and EORTC/MSG criteria	both	ICU only	tertiary hospital	single-center	retrospective	observational	2012-2016	no	2014
yes	no	128	Influenza-associated aspergillosis in critically-ill patients-a retrospective bicentric cohort study	Waldeck Frederike	Eur J Clin Microbiol Infect Dis	10.1007/s10096-020-03923-7	2020	Switzerland	81	in influenza cases admitted to the ICU over 24h	9	0.111111	n.m.		PCR	Schauwvlieghe criteria and Blot criteria	both	ICU only	tertiary hospital	multicenter	retrospective	observational	2017-2018	no	2017,5
yes	no	129	Diagnostic value of galactomannan test in non-immunocompromised critically ill patients with influenza-associated aspergillosis: data from three consecutive influenza seasons	Huang Linna	Eur J Clin Microbiol Infect Dis	10.1007/s10096-021-04228-z	2021	China	105	in influenza cases admitted to the ICU	26	0.247619	12	0.48	PCR	Schauwvlieghe criteria	both	ICU only	respiratory ICU	single-center	retrospective	observational	2017-2020	no	2018,5
yes	no	130	Comparison of influenza- and COVID-19-associated pulmonary aspergillosis in China	Zhao Jiankang	Eur J Clin Microbiol Infect Dis	10.1007/s10096-024-04772-4	2024	China	583	in influenza cases	42	0.0720412	n.m.		PCR	Verweij criteria	both	hospital	n.m.	single-center	retrospective	observational	2017-2019	no	2018
yes	no	143	Epidemiological investigation of lower respiratory tract infections during influenza A (H1N1) pdm09 virus pandemic based on targeted next-generation sequencing	Li Xiaodan	Front Cell Infect Microbiol	10.3389/fcimb.2023.1303456	2023	China	40	in influenza A (H1N1) cases	8	0.2	n.m.		tNGS	tNGS	probable	hospital	n.m.	single-center	retrospective	observational	2023	no	2023
yes	no	150	Severe Influenza With Invasive Pulmonary Aspergillosis in Immunocompetent Hosts: A Retrospective Cohort Study	Duan Yishan	Front Med (Lausanne)	10.3389/fmed.2020.602732	2021	China	156	in influenza cases	72	0.461538	38	0.527778	PCR, viral isolation or viral antigen	EORTC/MSG criteria (without criteria for immunosuppression)	both	hospital	n.m.	single-center	retrospective	observational	2018-2019	no	2018,5
yes	no	152	Coinfection and superinfection in ICU critically ill patients with severe COVID-19 pneumonia and influenza pneumonia: are the pictures different?	Chen Ziying	Front Public Health	10.3389/fpubh.2023.1195048	2023	China	145	in influenza cases admitted to the ICU	18	0.124138	n.m.		PCR or viral antigen	Verweij criteria	both	ICU only	respiratory ICU	single-center	retrospective	observational	2017-2022	no	2019,5
yes	no	169	Incidence, risk factors, timing, and outcome of influenza versus COVID-19-associated putative invasive aspergillosis	Sarrazyn Camille	Infect Control Hosp Epidemiol	10.1017/ice.2020.460	2020	Belgium	141	in influenza cases	5	0.035461	n.m.		PCR	n.m.	probable	hospital	tertiary hospital	single-center	n.m. (probably retrospective)	observational	2020	no	2020
yes	no	171	Influenza-associated invasive aspergillosis in patients admitted to the intensive care unit in Sweden: a prospective multicentre cohort study	Krifors Anders	Infect Dis (Lond)	10.1080/23744235.2023.2273381	2023	Sweden	55	in influenza cases admitted the ICU	5	0.0909091	3	0.6	PCR	Verweij criteria	probable	ICU only	tertiary hospitals	multicenter	prospective	observational	2019-2023	no	2021
yes	no	176	Comparison of clinical features and outcomes in COVID-19 and influenza pneumonia patients requiring intensive care unit admission	Oliva A	Infection	10.1007/s15010-021-01624-7	2021	Italy	19	in influenza cases admitted to the ICU	6	0.315789	5	0.833333	PCR	Schauwvlieghe criteria	both	ICU only	n.m.	single-center	retrospective	observational	2019-2020	no	2019,5
yes	no	177	No evidence of harmful effects of steroids in severe exacerbations of COPD associated with influenza	Studer Severin	Infection	10.1007/s15010-021-01743-1	2022	Switzerland	1004	in influenza cases with AECOPD	20	0.0199203	n.m.		PCR	n.m.	n.m.	hospital	n.m.	multicenter	retrospective	observational	2012-2017	no	2014,5
yes	no	183	Higher risk for influenza-associated pulmonary aspergillosis (IAPA) in asthmatic patients: A Swiss multicenter cohort study on IAPA in critically ill influenza patients	Waldeck Frederike	Influenza Other Respir Viruses	10.1111/irv.13059	2022	Switzerland	158	in influenza cases admitted to the ICU over 24h	17	0.107595	6	0.352941	PCR	Schauwvlieghe criteria and Blot criteria	both	ICU only	tertiary hospitals	multicenter	retrospective	observational	2017-2020	no	2018,5
yes	no	189	Invasive pulmonary aspergillosis is a frequent complication of critically ill H1N1 patients: a retrospective study	Wauters Joost	Intensive care medicine	10.1007/s00134-012-2673-2	2012	Belgium	40	in influenza cases admitted to the ICU	9	0.225	3	0.375	PCR	EORTC/MSG criteria	both	ICU only	tertiary hospitals	multicenter	retrospective	observational	2009-2011	no	2010
yes	no	197	Posaconazole for prevention of invasive pulmonary aspergillosis in critically ill influenza patients (POSA-FLU): a randomised, open-label, proof-of-concept trial	Vanderbeke Lore	Intensive care medicine	10.1007/s00134-021-06431-0	2021	Belgium / the Netherlands / France	88	in influenza cases admitted to the ICU	21	0.238636	13	0.619048	PCR	Schauwvlieghe criteria	both	ICU only	n.m.	multicenter	prospective	interventional	2017-2020	yes	2018,5
yes	no	215	Influenza virus and factors that are associated with ICU admission, pulmonary co-infections and ICU mortality	Beumer M	J Crit Care	10.1016/j.jcrc.2018.11.013	2019	Netherlands	199	in influenza cases	8	0.040201	n.m.		PCR	EORTC/MSG criteria	both	hospital	academic hospitals	multicenter	n.m.	observational	2015-2016	no	2015,5
yes	no	222	Higher mortality of severe influenza patients with probable aspergillosis than those with and without other coinfections	Ku Yee-Huang	J Formos Med Assoc	10.1016/j.jfma.2017.06.002	2017	Taiwan	124	in influenza cases admitted to the ICU	21	0.169355	14	0.666667	PCR	EORTC/MSG criteria	both	ICU only	tertiary hospital	single-center	retrospective	observational	2015-2016	no	2015,5
yes	no	224	Epidemiological Correlation of Pulmonary Aspergillus Infections with Ambient Pollutions and Influenza A (H1N1) in Southern Taiwan	Liu Jien-Wie	J Fungi (Basel.)	10.3390/jof7030227	2021	Taiwan	407	in influenza cases admitted to the ICU	61	0.149877	n.m.		PCR	Schroeder criteria	probable	ICU only	n.m.	multicenter	retrospective	observational	2015-2019	no	2017
yes	no	225	Influenza- and COVID-19-Associated Pulmonary Aspergillosis: Are the Pictures Different?	Reizine Florian	J Fungi (Basel.)	10.3390/jof7050388	2021	France	71	in influenza cases admitted to the ICU	17	0.239437	8	0.470588	PCR	Verweij criteria and Blot criteria	both	ICU only	academic hospital	single-center	retrospective	observational	2009-2020	no	2014,5
yes	no	227	The Impacts of Aspergillosis on Outcome, Burden and Risks for Mortality in Influenza Patients with Critical Illness	Chao Chien-Ming	J Fungi (Basel.)	10.3390/jof7110922	2021	Taiwan	201	in influenza cases admitted to the ICU	40	0.199005	20	0.5	PCR	EORTC/MSG criteria (without criteria for immunosuppression)	both	ICU only	medical center, regional and district hospital	multicenter	retrospective	observational	2016-2018	no	2017
yes	no	230	Clinical and Microbiological Characteristics of Culture-Positive, Influenza-Associated Pulmonary Aspergillosis: A Single-Center Study in Southern Taiwan, 2016-2019	Wu Chi-Jung	J Fungi (Basel.)	10.3390/jof8010049	2022	Taiwan	215	in influenza cases admitted to the ICU	24	0.111628	10	0.416667	PCR or antigen test	Verweij criteria, EORTC/MSG criteria and Blot criteria	both	ICU only	tertiary hospital	single-center	n.m. (probably retrospective)	observational	2016-2019	no	2017,5
yes	no	248	Early identification of patients with severe influenza-associated aspergillosis (IAA) in the intensive care unit--an IAA prediction score system (Asper-PreSS)	Huang Linna	J Infect	10.1016/j.jinf.2020.07.036	2020	China	132	in influenza cases admitted to the ICU	41	0.310606	24	0.585366	PCR or viral culture	EORTC/MSG criteria and Blot criteria	both	ICU only	respiratory ICU	single-center	retrospective	observational	2017-2019	no	2018
yes	no	249	Invasive Pulmonary Aspergillosis in Adults With Avian Influenza A (H7N9) Pneumonia in China: A Retrospective Study	Zou Pengfei	J Infect Dis	10.1093/infdis/jiz682	2020	China	335	in H7N9 influenza cases	18	0.0537313	4	0.222222	Gao publication	EORTC/MSG criteria	both	hospital	n.m.	multicenter	retrospective	observational	2013-2018	no	2015,5
yes	no	259	Invasive pulmonary aspergillosis is associated with cytomegalovirus viremia in critically ill patients - A retrospective cohort study	Kuo Chin-Wie	J Microbiol Immunol Infect	10.1016/j.jmii.2021.03.005	2021	Taiwan	22	in influenza cases admitted to the ICU	10	0.454545	n.m.		PCR	Schroeder criteria	both	ICU only	academic hospital	single-center	retrospective	observational	2017-2020	no	2018,5
yes	no	281	Invasive aspergillosis in patients admitted to the intensive care unit with severe influenza: a retrospective cohort study	Schauwvlieghe Alexander	Lancet Respir Med	10.1016/S2213-2600(18)30274-1	2018	Belgium / the Netherlands	432	in influenza cases admitted to the ICU for more than 24h	83	0.19213	42	0.506024	PCR	Schauwvlieghe criteria	both	ICU only	tertiary hospitals	multicenter	retrospective	observational	2009-2016	no	2012,5
yes	no	284	Lung epithelial and myeloid innate immunity in influenza-associated or COVID-19-associated pulmonary aspergillosis: an observational study	Feys Simon	Lancet Respir Med	10.1016/S2213-2600(22)00259-4	2022	Belgium	92	in influenza cases admitted to the ICU with respiratory support	40	0.434783	n.m.		PCR	Verweij criteria	both	ICU only	n.m.	single-center	retrospective	observational	2011-2021	no	2016
yes	no	296	Impact of Aspergillus spp. isolation in the first 24 hours of admission in critically ill patients with severe influenza virus pneumonia	Claverias L	Med Intensiva (Engl Ed)	10.1016/j.medine.2021.12.013	2022	Spain	3702	in influenza cases admitted to the ICU	42	0.0113452	25	0.595238	PCR	Verweij criteria	both	ICU only	n.m.	multicenter	retrospective	observational	2009-2019	no	2014
yes	no	309	Clinical study of invasive pulmonary aspergillosis following influenza A H1N1	Liu Yi	Medicine (Baltimore)	10.1097/MD.0000000000026434	2021	China	47	in influenza cases	10	0.212766	0	0	nucleic acid test	IDSA Clinical Practice criteria	both	hospital	n.m.	single-center	retrospective	observational	2018-2019	no	2018,5
yes	no	341	Invasive Aspergillosis Associated With Severe Influenza Infections	Crum-Cianflone Nancy	Open Forum Infect Dis	10.1093/ofid/ofw171	2016	United States of America	8	in influenza cases admitted to the ICU	5	0.625	3	0.6	PCR	EORTC/MSG criteria (without criteria for immunosuppression)	both	ICU only	academic hospital	single-center	retrospective	observational	2015-2016	no	2015,5
yes	no	343	Invasive Aspergillosis After Influenza and Other Viral Respiratory Infections Among Intensive Care Unit Patients in a Commercially Insured Population in the United States, 2013-2018	Toda Mitsuru	Open Forum Infect Dis	10.1093/ofid/ofab091	2021	United States of America	7672	in influenza cases admitted to the ICU	25	0.0032586	1	0.04	ICD-Code	ICD-Code	n.m.	ICU only	n.m.	multicenter	retrospective	observational	2013-2018	no	2015,5
yes	no	358	Invasive pulmonary aspergillosis among patients with severe community-acquired pneumonia and influenza in ICUs: a retrospective cohort study	Lee Wei-Chun	Pneumonia (Nathan)	10.1186/s41479-024-00129-9	2024	Taiwan	59	in influenza cases admitted to the ICU for more than 24h	9	0.152542	6	0.666667	PCR	Schauwvlieghe criteria	both	ICU only	n.m.	single-center	retrospective	observational	2015-2018	no	2016,5
yes	no	387	Prophylactic oseltamivir during major seasonal influenza H1N1 outbreak might reduce both H1N1 and associated pulmonary aspergillosis in children undergoing haploidentical transplantation	Jaiswal Sarita	Transpl Infect Dis.	10.1111/tid.13309	2020	India	43	in influenza cases	4	0.0930233	0	0	PCR	EORTC/MSG criteria	both	hospital	n.m.	n.m.	prospective	interventional	2018-2019	no	2018,5
yes	no	413	Influenza-associated invasive aspergillosis in the ICU: a prospective, multicentre cohort study	Janssen Nico	Crit Care.	10.1186/s13054-025-05771-3	2025	Belgium / the Netherlands	140	in influenza cases admitted to the ICU	34	0.242857	15	0.441176	PCR	Verweij criteria	both	ICU only	n.m.	multicenter	prospective	observational	2017-2020	no	2018,5
yes	no	414	Empirical antifungal treatment of critically ill patients with influenza-associated acute respiratory distress syndrome: A propensity score weighted observational study	Hatzl Stefan	Clin Infect Dis	10.1093/cid/ciaf507	2025	Austria	172	in influenza cases admitted to the ICU	24	0.139535	17	0.708333	PCR	FUNDICU criteria	both	ICU only	n.m.	multicenter	retrospective	observational	2016-2025	yes	2020,5

## Sheet: 2 all studies
inclusion	exclusion	number	study name	first author	journal	DOI	year	country	sample size	prevalence type	IAPA	IAPA prevalence	deaths	lethality or mortality in IAPA	diagnostic criteria influenza	diagnostic criteria aspergillosis	probable/proven/both	ICU only/hospital	ICU type	single/multicenter	prospective/retrospective	observational/intervention	date
no		1	Highly Effective Salt-Activated Alcohol-Based Disinfectants with Enhanced Antimicrobial Activity	Oh Euna	ACS Nano	10.1021/acsnano.3c03315	2023
yes	yes	2	Two year follow-up of a garbage collector with allergic bronchopulmonary aspergillosis (ABPA)	Allmers H	Am J Ind Med	10.1002/(sici)1097-0274(200004)37:4<438::aid-ajim14>3.0.co;2-a	2000
yes	yes	3	Occupational hypersensitivity pneumonitis due to molds in an onion and potato sorter	Merget R	Am J Ind Med	10.1002/ajim.20534	2008
yes	yes	4	Antimicrobial resistance prevention initiative--an update: proceedings of an expert panel on resistance	Moellering Robert	Am J Infect Control	10.1016/j.ajic.2007.08.001	2007
yes	yes	5	Antimicrobial resistance prevention initiative--an update: proceedings of an expert panel on resistance	Moellering Robert	Am J Med	10.1016/j.amjmed.2007.04.001	2007
yes	yes	6	Acute Post-Influenza Aspergillosis with Central Airway Obstruction Mimicking Asthma	Magira Eleni	Am J Med Sci	10.1016/j.amjms.2020.08.015	2020
yes	yes	7	Subacute Invasive Pulmonary Aspergillosis Associated with Ankylosing Spondylitis	Attaway Amy	Am J Respir Crit Care Med	10.1164/rccm.201507-1476IM	2016
yes	no	8	Influenza-associated Aspergillosis in Critically Ill Patients	van de Veerdonk Frank	Am J Respir Crit Care Med	10.1164/rccm.201612-2540LE	2017	Netherlands	144	in influenza cases admitted to the ICU	23	0.159722	14	0.608696	PCR	EORTC/MSG criteria	both	ICU only	tertiary acardemic hospitals	multicenter	retrospective	observational	2015-2016
yes	no	9	Detection of Invasive Aspergillosis in Critically Ill Patients with Influenza: The Role of Plasma Galactomannan	van de Groep Kirsten	Am J Respir Crit Care Med	10.1164/rccm.201903-0587LE	2019	Netherlands	36	in influenza cases admitted to the ICU	6	0.166667	4	0.666667	PCR	Schauwvlieghe criteria	probable	ICU only	tertiary hospitals	multicenter	retrospective	observational	2011-2017
yes	no	10	Invasive Tracheobronchial Aspergillosis in Critically Ill Patients with Severe Influenza. A Clinical Trial	Nyga Remy	Am J Respir Crit Care Med	10.1164/rccm.201910-1931OC	2020	France	213	in influenza cases admitted to the ICU	45	0.211268	25	0.555556	PCR	Schauwvlieghe criteria and EORTC/MSG criteria	both	ICU only	n.m.	multicenter	retrospective	observational	2010-2019
yes	yes	11	Invasive Aspergillus Tracheobronchitis Emerging as a Highly Lethal Complication of Severe Influenza	van de Veerdonk Frank	Am J Respir Crit Care Med	10.1164/rccm.202005-1883ED	2020
yes	no	12	A Pathology-based Case Series of Influenza- and COVID-19-associated Pulmonary Aspergillosis: The Proof Is in the Tissue	Vanderbeke Lore	Am J Respir Crit Care Med	10.1164/rccm.202208-1570OC	2023	Belgium	21	in fatal influenza cases	6	0.285714	6	1	PCR	Verweij criteria	proven	ICU only	tertiary hospital	single-center	retrospective	observational	2009-2021
yes	yes	13	Viral-associated Pulmonary Aspergillosis: Have We Finally Overcome the Debate of Colonization versus Infection?	Albrich Werner	Am J Respir Crit Care Med	10.1164/rccm.202306-1022ED	2023
yes	no	14	Profiling Bacteria in the Lungs of Patients with Severe Influenza Versus COVID-19 with or without Aspergillosis	Feys Simon	Am J Respir Crit Care Med	10.1164/rccm.202401-0145OC	2024	Belgium	142	in influenza cases admitted to the ICU, with required ventilation and a BAL within 14 days of admission	59	0.415493	n.m.	#VALUE!	PCR	Verweij criteria	both	ICU only	tertiary hospital	single-center	retrospective	observational	2009-2020
no		15	XIAP overexpression in islet beta-cells enhances engraftment and minimizes hypoxia-reperfusion injury	Emamaullee Juliet	Am J Transplant	10.1111/j.1600-6143.2005.00891.x	2005
yes	yes	16	Epidemiology and Immediate Indirect Effects of Respiratory Viruses in Lung Transplant Recipients: A 5-Year Prospective Study	Peghin M	Am J Transplant	10.1111/ajt.14042	2017
yes	yes	17	Climate Change and Respiratory Infections	Mirsaeidi Mehdi	Ann Am Thorac Soc	10.1513/AnnalsATS.201511-729PS	2016
yes	yes	18	Pulmonary aspergillosis in non-immunocompromised patient with acute respiratory distress syndrome during A (H1N1) infection	Passouant O	Ann Fr Anesth Reanim	10.1016/j.annfar.2011.07.010	2011
yes	yes	19	Risk factors for invasive aspergillosis in ICU patients with COVID-19: current insights and new key elements	Montrucchio	Ann Intensive Care	10.1186/s13613-021-00923-4	2021
yes	no	20	Prognosis of critically ill immunocompromised patients with virus-detected acute respiratory failure	Dumas Guillaume	Ann Intensive Care	10.1186/s13613-023-01196-9	2023	France	219	in influenza cases admitted to the ICU	15	0.0684932	n.m.	#VALUE!	not exactly mentioned (probably PCR)	EORTC/MSG criteria	both	ICU only	n.m.	multicenter	retrospective	observational	2003-2017
no		21	Protection from type 1 diabetes by vitamin D receptor haplotypes	Ramos-Lopez Elizabeth	Ann N Y Acad Sci	10.1196/annals.1375.050	2006
yes	no	22	Preliminary Attempt to Predict Risk of Invasive Pulmonary Aspergillosis in Patients with Influenza: Decision Trees May Help?	Bellelli Valeria	Antibiotics (Basel)	10.3390/antibiotics9100644	2020	Italy	77	in influenza cases	5	0.0649351	5	1	PCR	Schauwvlieghe criteria	both	hospital	n.m.	single-center	retrospective	observational	2018-2019
yes	no	23	Elevated Rates of Ventilator-Associated Pneumonia and COVID-19 Associated Pulmonary Aspergillosis in Critically Ill Patients with SARS-CoV2 Infection in the Second Wave: A Retrospective Chart Review	Boyd Sean	Antibiotics (Basel)	10.3390/antibiotics11050632	2022	Ireland	60	in influenza cases admitted to the ICU	8	0.133333	n.m.	#VALUE!	PCR	own criteria	probable	ICU only	n.m.	single-center	retrospective	observational	2014-2020
yes	no	24	A Retrospective, Monocentric Study Comparing Co and Secondary Infections in Critically Ill COVID-19 and Influenza Patients	Marcoux Diane	Antibiotics (Basel)	10.3390/antibiotics11060704	2022	Belgium	55	in influenza cases admitted to the ICU	8	0.145455	n.m.	#VALUE!	PCR or Ag	n.m.	n.m.	ICU only	teaching hospitals	single-center	retrospective	observational	2015-2020
yes	yes	25	Isavuconazole Exposure in Critically Ill Patients Treated with Extracorporeal Membrane Oxygenation: Two Case Reports and a Narrative Literature Review	Mertens Beatrijs	Antibiotics (Basel)	10.3390/antibiotics12071085	2023
no		26	Incidence and Genomic Background of Antibiotic Resistance in Food-Borne and Clinical Isolates of Salmonella enterica Serovar Derby from Spain	Vázquez Xenia	Antibiotics (Basel)	10.3390/antibiotics12071204	2023
yes	yes	27	The Role of Adult Vaccines as Part of Antimicrobial Stewardship: A Scoping Review	Williams Charles	Antibiotics (Basel)	10.3390/antibiotics12091429	2023
yes	yes	28	Flucloxacillin Results in Suboptimal Plasma Voriconazole Concentrations	Muilwijk Eline	Antimicrob Agents Chemother.	10.1128/AAC.00915-17	2017
yes	yes	29	From Pichia anomala killer toxin through killer antibodies to killer peptides for a comprehensive anti-infective strategy	Polonelli Luciano	Antonie Van Leeunwenhoek	10.1007/s10482-010-9496-3	2010
yes	yes	30	Invasive pulmonary aspergillosis in the intensive care unit: current challenges and best practices	Gaffney Sarah	APMIS	10.1111/apm.13316	2023
no		31	Influenza, SARS-CoV-2 and Invasive Pulmonary Aspergillosis	Clemente Marta	Arch Bronconeumol.	10.1016/j.arbres.2020.09.012	2020
no		32	Invasive Aspergillosis as a Complication of Influenza Virus H3N2 Infection	Clemente Marta	Arch Bronconeumol.	10.1016/j.arbres.2019.12.024	2020
no		33	Evaluation of the participation of ABCA1 transporter in epicardial and mediastinal adipose tissue from patients with coronary artery disease	Fuentevilla-Alvarez Giovanny	Arch Endocrinol Metab.	10.20945/2359-4292-2023-0188	2023
no		34	Attitudes towards mental illness and help-seeking behaviors among South Asian Americans: Results of a pilot study	Roa Vani	Asian J Psychiatr	10.1016/j.ajp.2010.09.007	2011
yes	yes	35	A clinical survey of common avian infectious diseases in China	Zhuang Qing-Ye	Avian Dis.	10.1637/10709-110113-ResNote.1	2014
no		36	Identification of pyrrolo[3,2-c]pyridin-4-amine compounds as a new class of entry inhibitors against influenza viruses in vitro	Chang So Young	Biochem Biophys Res Commun.	10.1016/j.bbrc.2016.08.162	2016
no		37	pH-responsive bioadhesive with robust and stable wet adhesion for gastric ulcer healing	Xie Ruilin	Biomaterials	10.1016/j.biomaterials.2024.122599	2024
yes	yes	38	Synthesis and biological evaluation of substituted phenyl azetidine-2-one sulphonyl derivatives as potential antimicrobial and antiviral agents	Mandal Milan	Bioorg Chem.	10.1016/j.bioorg.2020.104320	2020
yes	yes	39	Dysregulated Pulmonary Inflammatory Responses Exacerbate the Outcome of Secondary Aspergillosis Following Influenza	Lee Chrono	bioRxiv	10.1101/2023.06.27.546808	2023
yes	yes	40	Restoration of Type 17 immune signaling is not sufficient for protection during influenza-associated pulmonary aspergillosis	Ahmad Aijaz	bioRxiv	10.1101/2024.07.01.601559	2024
no		41	An IAP retrotransposon in the mouse ADAMTS13 gene creates ADAMTS13 variant proteins that are less effective in cleaving von Willebrand factor multimers	Zhou Wenhua	Blood	10.1182/blood-2007-01-070953	2007
yes	yes	42	Antifungal prophylaxis in chemotherapy-associated neutropenia: a retrospective, observational study	Riedel Amy	BMC Infect Dis.	10.1186/1471-2334-7-70	2007
yes	yes	43	Next-generation sequencing technology for detecting pulmonary fungal infection in bronchoalveolar lavage fluid of a patient with dermatomyositis: a case report and literature review	Zhang Kaiyu	BMC Infect Dis.	10.1186/s12879-020-05341-8	2020
yes	no	44	Characteristics of viral pneumonia in non-HIV immunocompromised and immunocompetent patients: a retrospective cohort study	Li Lijuan	BMC Infect Dis	10.1186/s12879-021-06437-5	2021	China	65	in non-HIV immuncompromised influenza cases	9	0.138462	n.m.	#VALUE!	PCR	Schauwvlieghe criteria and Patterson criteria	both	hospital	secondary and tertiary academic hospitals	multicenter	retrospective	observational	2016-2019
yes	yes	45	Invasive aspergillosis in critically ill patients with diabetes mellitus: a systematic review and meta-analysis	Liu Yuhua	BMC Infect Dis.	10.1186/s12879-025-10560-y	2025
yes	no	46	Invasive pulmonary aspergillosis in immunocompetent patients hospitalised with influenza A-related pneumonia: a multicenter retrospective study	Chen Liang	BMC Pulm Med	10.1186/s12890-020-01257-w	2020	China	693	in immunocompetent influenza A cases	21	0.030303	9	0.428571	PCR	EORTC/MSG criteria (without criteria for immunosuppression)	both	hospital	teaching hospitals	multicenter	retrospective	observational	mentiones two different dates
yes	yes	47	Flexible bronchoscopy in the diagnosis of pulmonary infiltrates following autologous peripheral stem cell transplantation for advanced breast cancer	Soubani A	Bone Marrow Transplant	10.1038/sj.bmt.1703273	2001
yes	yes	48	An overview of COVID-19 related to fungal infections: what do we know after the first year of pandemic?	Vitale R	Braz J Mircobiol.	10.1007/s42770-022-00704-6	2022
yes	yes	49	Diagnostic Utility of Bronchoalveolar Lavage in Patients with Acute Leukemia under Broad-Spectrum Anti-Infective Treatment	Ghandili Susanne	Cancers (Basel).	10.3390/cancers14112773	2022
yes	yes	50	Hantavirus Cardiopulmonary Syndrome and Diffuse Alveolar Hemorrhage in the Era of COVID-19	Hamid Khizar	Case Rep Infect Dis.	10.1155/2021/8800500	2021
no		51	Target-induced transcriptional control of dendritic patterning and connectivity in motor neurons by the ETS gene Pea3	Vrieseling Eline	Cell	10.1016/j.cell.2006.10.042	2006
yes	yes	52	Neuraminidase and SIGLEC15 modulate the host defense against pulmonary aspergillosis	Dewi Intan	Cell Rep Med.	10.1016/j.xcrm.2021.100289	2021
yes	yes	53	A Fragile Balance: Does Neutrophil Extracellular Trap Formation Drive Pulmonary Disease Progression?	Block Helena	Cells	10.3390/cells10081932	2021
yes	yes	54	Fever and progressive respiratory failure in three elderly family members	Eun-Hyung Lee F	Chest	10.1378/chest.128.3.1863	2005
yes	no	55	Influenza-Associated Aspergillosis: Nationwide Trends, Predictors and Outcomes From 2005 to 2014	Sharma Aditi	Chest	10.1016/j.chest.2020.06.010	2020	United States of America	477556	in influenza cases	823	0.00172336	169	0.205346	Clinical Software Classification code	ICD-9-Code	n.m.	hospital	n.m.	multicenter	retrospective	observational	2005-2014
yes	yes	56	A 61-Year-Old Man With Influenza Pneumonia and New Onset Hemoptysis	Saha Biplab	Chest	10.1016/j.chest.2021.02.065	2021
yes	yes	57	Prevalence, Risk Factors, Clinical Features, and Outcome of Influenza-Associated Pulmonary Aspergillosis in Critically Ill Patients: A Systematic Review and Meta-Analysis	Yu Lawrence	Chest	10.1016/j.chest.2023.09.019	2023
no		58	[How does the ileoanal pouch keep its promises? : Functioning of the ileoanal pouch after restorative proctocolectomy]	Jansen-Winkeln B	Chirurg.	10.1007/s00104-017-0471-7	2017
no		59	[Refundoplication for failed antireflux surgery. Experience in sixteen cases]	Spaventa-Ibarrola Antonio	Cir Cir.	https://www.researchgate.net/publication/6899898_Refundoplication_for_failed_antireflux_surgery_Experience_in_sixteen_cases	2006
yes	yes	60	Breath Metabolites to Diagnose Infection	Berna Amalia	Clin Chem.	10.1093/clinchem/hvab218	2021
yes	no	61	Influenza infections after hematopoietic stem cell transplantation: risk factors, mortality, and the effect of antiviral therapy	Nichols W	Clin Infect Dis.	10.1086/425004	2004
yes	no	62	Histopathologic and immunohistochemical features of fatal influenza virus infection in children during the 2003-2004 season	Guarner Jeannette	Clin Infect Dis.	10.1086/505122	2006	USA	47	in fatal influenza cases	1	0.0212766	1	1	PCR, viral antigen or anti bodies	n.m.	proven	hospital	n.m.	n.m.	retrospective	observational	2003-2004
yes	yes	63	Invasive aspergillosis complicating pandemic influenza A (H1N1) infection in severely immunocompromised patients	Garcia-Vidal Carolina	Clin Infect Dis.	10.1093/cid/cir485	2011
yes	yes	64	Influenza and Invasive Aspergillosis in Immunocompromised Patients	Dunbar Albert	Clin Infect Dis.	10.1093/cid/ciz316	2019
yes	yes	65	Influenza Coinfection: Be(a)ware of Invasive Aspergillosis	Verweij Paul	Clin Infect Dis.	10.1093/cid/ciz391	2020
yes	yes	66	Influenza-Associated Pulmonary Aspergillosis: A Local or Global Lethal Combination?	Rijnders Bart	Clin Infect Dis.	10.1093/cid/ciaa010	2020
yes	no	67	High Rates of Influenza-Associated Invasive Pulmonary Aspergillosis May Not Be Universal: A Retrospective Cohort Study from Alberta, Canada	Schwartz Ilan	Clin Infect Dis	10.1093/cid/ciaa007	2020	Canada	110	in influenza cases admitted for ICU over 24h	8	0.0727273	4	0.5	PCR	Schauwvlieghe criteria	both	ICU only	tertiary hospital	single-center	retrospective	observational	2014-2019
yes	yes	68	Reply to Ku et al	Schwartz Ilan	Clin Infect Dis.	10.1093/cid/ciaa406	2021
yes	yes	69	Dynamic Variation in Occurrence of Influenza A(H1N1)-Associated Invasive Pulmonary Aspergillosis in Southern Taiwan	Ku Yee-Huang	Clin Infect Dis.	10.1093/cid/ciaa404	2021
yes	yes	70	Environmental variables associated with an increased risk of invasive aspergillosis	Garcia-Vidal C	Clin Microbiol Infect.	10.1111/1469-0691.12650	2014
yes	yes	71	Intensive care management of influenza-associated pulmonary aspergillosis	Koehler P	Clin Microbiol Infect.	10.1016/j.cmi.2019.04.031	2019
yes	yes	72	Erratum to "Intensive care management of influenza-associated pulmonary aspergillosis" [Clin microbiol infect 25 (12) (2019) 1501-1509]	Koehler P	Clin Microbiol Infect.	10.1016/j.cmi.2019.12.022	2019
no		73	Disinfectant effectiveness against SARS-CoV-2 and influenza viruses present on human skin: model-based evaluation	Hirose Ryohei	Clin Microbiol Infect.	10.1016/j.cmi.2021.04.009	2021
yes	yes	74	Pathogenesis of Respiratory Viral and Fungal Coinfections	Salazar Fabian	Clin Microbiol Rev.	10.1128/CMR.00094-21	2021
yes	no	75	Invasive pulmonary aspergillosis in patients with influenza infection: A retrospective study and review of the literature	Huang Linna	Clin Respir J.	10.1111/crj.12995	2019	China	64	in influenza cases admitted to the ICU	18	0.28125	8	0.444444	PCR or viral culture	Huang criteria	both	ICU only	medical ICU	single-center	retrospective	observational	2017-2018
yes	yes	76	Aspergillosis related to severe influenza: A worldwide phenomenon?	Liu Wei-Lun	Clin Respir J.	10.1111/crj.13036	2019
yes	yes	77	Prophylactic antigen-specific T-cells targeting seven viral and fungal pathogens after allogeneic haemopoietic stem cell transplant	Gottlieb David	Clin Transl Immunology.	10.1002/cti2.1249	2021
yes	yes	78	Analyzing disease risks associated with translocations	Sainsbury Anthony	Conserv Biol.	10.1111/j.1523-1739.2012.01839.x	2012
yes	yes	79	Host adaptive immunity deficiency in severe pandemic influenza	Bermejo-Martin Jesus	Crit Care.	10.1186/cc9259	2010
yes	yes	80	Fungal infections in adult patients on extracorporeal life support	Cavayas Yiorgos	Crit Care.	10.1186/s13054-018-2023-z	2018
yes	yes	81	The pharmacokinetic challenge of treating invasive aspergillosis complicating severe influenzae assisted by extracorporeal membrane oxygenation	Winiszewski Hadrien	Crit Care.	10.1186/s13054-018-2285-5	2018
yes	yes	82	International survey on influenza-associated pulmonary aspergillosis (IAPA) in intensive care units: responses suggest low awareness and potential underdiagnosis outside Europe	Thevissen Karin	Crit Care.	10.1186/s13054-020-2808-8	2020
yes	yes	83	Correction to: International survey on influenza-associated pulmonary aspergillosis (IAPA) in intensive care units: responses suggest low awareness and potential underdiagnosis outside Europe	Thevissen Karin	Crit Care.	10.1186/s13054-020-02901-x	2020
yes	yes	84	Detecting influenza-associated pulmonary aspergillosis by determination of galactomannan in broncho-alveolar lavage fluid and in serum: should we add (1,3)-beta-D-glucan to improve efficacy	Honore Patrick	Crit Care.	10.1186/s13054-020-03030-1	2020
yes	no	85	Point of care aspergillus testing in intensive care patients	Mercier Toine	Crit Care	10.1186/s13054-020-03367-7	2020	Belgium / Netherlands	178	in influenza cases admitted to the ICU	55	0.308989	n.m.	#VALUE!	n.m.	EORTC/MSG, modified AspICU	both	ICU only	academic hospitals	multicenter	retrospective	observational	2013-2019
yes	no	86	Invasive pulmonary aspergillosis among intubated patients with SARS-CoV-2 or influenza pneumonia: a European multicenter comparative cohort study	Rouze Anahita	Crit Care	10.1186/s13054-021-03874-1	2022	Europe (France, Spain, Greece, Portugal, Ireland)	481	in influenza cases with required ventilation for over 24h	29	0.0602911	8	0.296296	PCR	Blot criteria	probable	ICU only	n.m.	multicenter	retrospective	observational	n.m.
yes	yes	87	Does Pulmonary Aspergillosis Complicate Coronavirus Disease 2019?	Beer Karlyn	Crit Care Explor.	10.1097/CCE.0000000000000211	2020
yes	no	88	The Extent of Aspergillosis in Critically Ill Patients With Severe Influenza Pneumonia: A Multicenter Cohort Study	Coste Anne	Crit Care Med.	10.1097/CCM.0000000000004861	2021	France	524	in influenza cases admitted to the ICU	10	0.019084	3	0.3	PCR	Blot criteria	both	ICU only	one respiratory ICU, four medical ICUs	multicenter	retrospective	observational	2009-2018
yes	yes	89	Influenza-Associated Pulmonary Aspergillosis: Seek, and You Shall Find!	Feys Simon	Crit Care Med.	10.1097/CCM.0000000000005238	2021
yes	yes	90	Aspergillus and Rhizopus Fungal Coinfection in a Patient With Multiple Myeloma	Aqsa Anum	Cureus	10.7759/cureus.8050	2020
yes	yes	91	Opportunistic Infections in COVID-19: A Systematic Review and Meta-Analysis	Kurra Nithin	Cureus	10.7759/cureus.23687	2022
yes	yes	92	A Rare Case of Chronic Invasive Pulmonary Aspergillosis	Vikhe Vikram	Cureus	10.7759/cureus.49944	2023
yes	yes	93	Immunological response to COVID-19 and its role as a predisposing factor in invasive aspergillosis	Tavakoli Mahin	Curr Med Mycol.	10.18502/cmm.6.4.5442	2020
yes	no	94	Invasive pulmonary aspergillosis in critically ill patients with pneumonia due to COVID-19, influenza, and community-acquired pneumonia: A prospective observational study	Ahsan Ali Syed	Curr Med Mycol	10.18502/cmm.8.2.10328	2022	Pakistan	70	in influenza cases admitted to the HDU or the ICU	9	0.128571	3	0.333333	PCR	Verweij criteria	both	HDU and ICU	n.m.	single-center	prospective	observational	2019-2020
yes	yes	95	Diagnosing invasive pulmonary aspergillosis in ICU patients: putting the puzzle together	Blot Stijn	Curr Opin Crit Care.	10.1097/MCC.0000000000000637	2019
yes	yes	96	Secondary pneumonias in critically ill patients with COVID-19: risk factors and outcomes	Povoa Pedro	Curr Opin Crit Care.	10.1097/MCC.0000000000000860	2021
yes	yes	97	Invasive pulmonary aspergillosis in the ICU: tale of a broadening risk profile	Koulenti Despoina	Curr Opin Crit Care.	10.1097/MCC.0000000000001070	2023
yes	yes	98	Invasive pulmonary aspergillosis complicating severe influenza: epidemiology, diagnosis and treatment	Vanderbeke Lore	Curr Opin Crit Care.	10.1097/QCO.0000000000000504	2018
yes	yes	99	Aspergillus fumigatus and pan-azole resistance: who should be concerned?	Wiederhold Nathan	Curr Opin Crit Care.	10.1097/QCO.0000000000000662	2020
yes	yes	100	When should we use corticosteroids in severe community-acquired pneumonia?	Povoa Pedro	Curr Opin Infect Dis.	10.1097/QCO.0000000000000709	2021
yes	yes	101	Invasive pulmonary aspergillosis associated with viral pneumonitis	Dewi Intan	Curr Opin Mircobiol.	10.1016/j.mib.2021.04.006	2021
yes	yes	102	Host-directed therapies for antimicrobial resistant respiratory tract infections	Maeurer Markus	Curr Opin Pulm Med.	10.1097/MCP.0000000000000271	2016
yes	yes	103	Disease-specific gaps within fungal respiratory tract infections: clinical features, diagnosis, and management in critically ill patients	Martin-Loeches Ignacio	Curr Opin Pulm Med.	10.1097/MCP.0000000000000865	2022
yes	yes	104	Indirect-Acting Pan-Antivirals vs. Respiratory Viruses: A Fresh Perspective on Computational Multi-Target Drug Discovery	Kleandrova Valeria	Curr Top Med Chem.	10.2174/1568026621666211012110819	2021
yes	yes	105	Emerging Human Health Problems Caused by Pathogenic and Immuno-activating Fungi	Summerbell Richard	Curr Top Microbiol Immunol.	10.1007/82_2025_314	2025
no		106	Managed care organization and the quality of diabetes care: the Translating Research Into Action for Diabetes (TRIAD) study	Kim Catherine	Diabetes Care	10.2337/diacare.27.7.1529	2004
yes	yes	107	Invasive pulmonary aspergillosis and influenza co-infection in immunocompetent hosts: case reports and review of the literature	Shah Melisa	Diagn Microbiol Infect Dis.	10.1016/j.diagmicrobio.2018.01.014	2018
yes	yes	108	Cytokine Profile of Invasive Pulmonary Aspergillosis in Severe COVID-19 and Possible Therapeutic Targets	Russo Alessandro	Diagnostics (Basel)	10.3390/diagnostics12061364	2022
yes	yes	109	COVID-19 Syndemic: Convergence of COVID-19, Pulmonary Aspergillosis (CAPA), Pulmonary Tuberculosis, Type 2 Diabetes Mellitus, and Arterial Hypertension	Badillo-Almaraz Jose Isaias	Diagnostics (Basel)	10.3390/diagnostics12092058	2022
yes	yes	110	Invasive Pulmonary Aspergillosis: Not Only a Disease Affecting Immunosuppressed Patients	Zaragoza Rafael	Diagnostics (Basel)	10.3390/diagnostics13030440	2023
yes	yes	111	Obstructive Tracheobronchitis in Influenza-Associated Pulmonary Aspergillosis	Zhang Shuyi	Diagnostics (Basel)	10.3390/diagnostics14151628	2024
no		112	Medications and Prescribing Patterns as Factors Associated with Hospitalizations from Long-Term Care Facilities: A Systematic Review	Wang Kate	Drugs Aging.	10.1007/s40266-018-0537-3	2018
yes	yes	113	Aspergillus Tracheobronchitis in Influenza B	Frings Daniel	Dtsch Arztebl Int.	10.3238/arztebl.2019.0100b	2019
yes	yes	114	Invasive Fungal Infection	von Lilienfeld-Toal Marie	Dtsch Arztebl Int.	10.3238/arztebl.2019.0271	2019
yes	yes	115	[Invasive Pulmonary Aspergillosis]	Matthews Hanna	Dtsch Med Wochenschr.	10.1055/a-0817-7432	2019
yes	yes	116	[Invasive fungal infections in ICU patients - What's New?]	Kochanek Matthias	Dtsch Med Wochenschr.	10.1055/a-1267-0763	2021
yes	yes	117	Primary Vocal Cord Aspergillosis Can Involve the Trachea and Bronchus in Previously Healthy Patients: A Case Report	Wie Huasheng	Ear Nose Throat J.	10.1177/01455613241249097	2024
yes	yes	118	Damping excessive viral-induced IFN-γ rescues the impaired anti-Aspergillus host immune response in influenza-associated pulmonary aspergillosis	Seldeslachts Laura	EBioMedicine	10.1016/j.ebiom.2024.105347	2024
yes	yes	119	Invasive aspergillosis after pandemic (H1N1) 2009	Lat Asma	Emerg Infect Dis.	10.3201/eid1606.100165	2010
yes	yes	120	Knowledge of Infectious Disease Specialists Regarding Aspergillosis Complicating Influenza, United States	Toda Mitsuru	Emerg Infect Dis.	10.3201/eid2604.190953	2020
yes	yes	121	Fatal Invasive Aspergillosis and Coronavirus Disease in an Immunocompetent Patient	Blaize Marion	Emerg Infect Dis.	10.3201/eid2607.201603	2020
yes	yes	122	Aspergillosis Complicating Severe Coronavirus Disease	Marr Kieren A	Emerg Infect Dis.	10.3201/eid2701.202896	2020
yes	no	123	Influenza vaccination is associated with a reduced risk of invasive aspergillosis in high-risk individuals in Taiwan: a population-based cohort study	Chen Yi-Jyun	Emerg Microbes Infect	10.1080/22221751.2022.2155584	2023	Taiwan	30181	in influenza cases	68	0.00225307	n.m.	#VALUE!	n.m.	ICD-9-Code	both	hospital	n.m.	multicenter	retrospective	observational	2014-2019
yes	yes	124	Influenza A (H1N1) complicated by invasive aspergillosis in non-severely immunocompromised patients	Hoyo-Ulloa Irma	Enferm Infecc Microbiol Clin.	10.1016/j.eimc.2012.02.019	2012
yes	no	125	Pandemic 2009 influenza A(H1N1) virus infection coinciding with invasive pulmonary aspergillosis in neutropenic patients	Vehreschild J J	Epidemiol Infect	10.1017/S0950268811002603	2012	Germany	5	in neutropenic influenza cases	3	0.6	0	0	PCR	EORTC/MSG criteria	probable	hospital	n.m.	single-center	prospective	observational	2009
yes	no	126	Invasive pulmonary aspergillosis is associated with adverse clinical outcomes in critically ill patients receiving veno-venous extracorporeal membrane oxygenation	Rodriguez-Goncer I	Eur J Clin Microbiol Infect Dis	10.1007/s10096-018-3241-7	2018	United Kingdom	24	in influenza cases with vv-ECMO	5	0.208333	n.m.	#VALUE!	n.m.	Blot criteria and EORTC/MSG criteria	both	ICU only	tertiary hospital	single-center	retrospective	observational	2012-2016
yes	yes	127	Epidemiology and clinical impact of viral, atypical, and fungal respiratory pathogens in symptomatic immunocompromised patients: a two-center study using a multi-parameter customized respiratory Taqman® array card	Steensels Deborah	Eur J Clin Microbiol Infect Dis.	10.1007/s10096-019-03579-y	2019
yes	no	128	Influenza-associated aspergillosis in critically-ill patients-a retrospective bicentric cohort study	Waldeck Frederike	Eur J Clin Microbiol Infect Dis	10.1007/s10096-020-03923-7	2020	Switzerland	81	in influenza cases admitted to the ICU over 24h	9	0.111111	n.m.	#VALUE!	PCR	Schauvwlieghe criteria and Blot criteria	both	ICU only	tertiary hospital	multicenter	retrospective	observational	2017-2018
yes	no	129	Diagnostic value of galactomannan test in non-immunocompromised critically ill patients with influenza-associated aspergillosis: data from three consecutive influenza seasons	Huang Linna	Eur J Clin Microbiol Infect Dis	10.1007/s10096-021-04228-z	2021	China	105	in influenza cases admitted to the ICU	26	0.247619	12	0.48	PCR	Schauwvlieghe criteria	both	ICU only	respiratory ICU	single-center	retrospective	observational	2017-2020
yes	no	130	Comparison of influenza- and COVID-19-associated pulmonary aspergillosis in China	Zhao Jiankang	Eur J Clin Microbiol Infect Dis	10.1007/s10096-024-04772-4	2024	China	583	in influenza cases	42	0.0720412	n.m.	#VALUE!	PCR	Verweij criteria	both	hospital	n.m.	single-center	retrospective	observational	2017-2019
yes	yes	131	Th2-dependent disappearance and phenotypic conversion of mouse alveolar macrophages	Dietschmann Axel	Eur J Immunol.	10.1002/eji.202350475	2023
yes	yes	132	STAT6-induced production of mucus and resistin-like molecules in lung Club cells does not protect against helminth or influenza A virus infection	Ruhl Andreas	Eur J Immunol.	10.1002/eji.202350558	2024
yes	yes	133	Voriconazole -- better chances for patients with invasive mycoses	Ghannoum Mahmoud	Eur J Med Res.	https://pubmed.ncbi.nlm.nih.gov/12069915/	2002
yes	yes	134	Pulmonary aspergillosis: diagnosis and treatment	Lamoth Frederic	Eur Respir Rev.	10.1183/16000617.0114-2022	2022
yes	yes	135	Viral reactivations and fungal infections in nonresolving acute respiratory distress syndrome	Maessen Lenn	Eur Respir Rev.	10.1183/16000617.0153-2024	2025
no		136	Supra-spinal circuits shape inhibitory postural adjustments anticipating voluntary index-finger flexion	Caronni Antonio	Exp Brain Res.	10.1007/s00221-009-1931-1	2009
yes	yes	137	Efficacy and safety of Isavuconazole for the treatment of invasive Aspergillus infection - an update of the literature	Sivasubramanian Geetha	Expert Opin Pharmacother.	10.1080/14656566.2022.2032645	2022
yes	yes	138	Point-of-care testing for viral-associated pulmonary aspergillosis	Aerts Robina	Expert Rev Mol Diagn.	10.1080/14737159.2023.2257597	2023
yes	yes	139	Invasive pulmonary aspergillosis in patients with influenza infection: report of two cases and systematic review of the literature	Alshabani Khaled	Expert Rev Respir Med.	10.1586/17476348.2015.996132	2014
yes	yes	140	Honey microbiota, methods for determining the microbiological composition and the antimicrobial effect of honey - A review	Luca Liliana	Food Chem X.	10.1016/j.fochx.2024.101524	2024
yes	yes	141	Nonsteroidal antiinflammatory drug-exacerbated respiratory disease: molecular mechanism, management and treatment	Ley-Tomas J J	Front Allergy.	10.3389/falgy.2024.1462985	2024
yes	yes	142	Risk factors and the value of microbiological examinations of COVID-19 associated pulmonary aspergillosis in critically ill patients in intensive care unit: the appropriate microbiological examinations are crucial for the timely diagnosis of CAPA	Zhou Xiaoyi	Front Cell Infect Microbiol.	10.3389/fcimb.2023.1287496	2023
yes	no	143	Epidemiological investigation of lower respiratory tract infections during influenza A (H1N1) pdm09 virus pandemic based on targeted next-generation sequencing	Li Xiaodan	Front Cell Infect Microbiol	10.3389/fcimb.2023.1303456	2023	China	40	in influenza A (H1N1) cases	8	0.2	n.m.	#VALUE!	tNGS	tNGS	probable	hospital	n.m.	single-center	retrospective	observational	2023
yes	yes	144	ProcCluster® and procaine hydrochloride inhibit the growth of Aspergillus species and exert antimicrobial properties during coinfection with influenza A viruses and A. fumigatus in vitro	König Sarah	Front Cell Infect Microbiol.	10.3389/fcimb.2024.1445428	2024
yes	yes	145	Aspergillus identification through bronchoscope in intensive care unit - a retrospective, databased cohort study	Cheng Hsin-I	Front Cell Infect Microbiol.	10.3389/fcimb.2024.1471298	2025
yes	yes	146	Development of novel parameters for pathogen identification in clinical metagenomic next-generation sequencing	Jiang Xiwen	Front Genet.	10.3389/fgene.2023.1266990	2023
yes	yes	147	Impact of Host Genetics and Biological Response Modifiers on Respiratory Tract Infections	Lacome Alicia	Front Immunol.	10.3389/fimmu.2019.01013	2019
yes	yes	148	Proteomic Analysis Reveals a Novel Therapeutic Strategy Using Fludarabine for Steroid-Resistant Asthma Exacerbation	Liu Xiaoming	Front Immunol.	10.3389/fimmu.2022.805558	2022
yes	yes	149	Restoration of Type 17 immune signaling is not sufficient for protection during influenza-associated pulmonary aspergillosis	Ahmad Aijaz	Front Immunol.	10.3389/fimmu.2025.1529849	2025
yes	no	150	Severe Influenza With Invasive Pulmonary Aspergillosis in Immunocompetent Hosts: A Retrospective Cohort Study	Duan Yishan	Front Med (Lausanne)	10.3389/fmed.2020.602732	2021	China	156	in influenza cases	72	0.461538	38	0.527778	PCR, viral isolation or viral antigen	EORTC/MSG criteria (without criteria for immunosuppression)	both	hospital	n.m.	single-center	retrospective	observational	2018-2019
yes	yes	151	The Important Role of Endoscopy in Management of Pediatric Pseudomembranous Necrotizing Tracheitis	Wu Xiling	Front. Pediatr.	10.3389/fped.2020.00360	2020
yes	no	152	Coinfection and superinfection in ICU critically ill patients with severe COVID-19 pneumonia and influenza pneumonia: are the pictures different?	Chen Ziying	Front Public Health	10.3389/fpubh.2023.1195048	2023	China	145	in influenza cases admitted to the ICU	18	0.124138	n.m.	#VALUE!	PCR or viral antigen	Verweij criteria	both	ICU only	respiratory ICU	single-center	retrospective	observational	2017-2022
yes	yes	153	Overexpression of mature insulin-like growth factor (IGF)-II leads to growth arrest in Caco-2 human colon cancer cells	Kim Eun	Growth Horm IGF Res.	10.1016/j.ghir.2004.11.005	2005
no		154	Shotgun metagenomics and systemic targeted metabolomics highlight indole-3-propionic acid as a protective gut microbial metabolite against influenza infection	Heumel Séverine	Gut Microbes.	10.1080/19490976.2024.2325067	2024
no		155	Reflective and impulsive processes explain (in)effectiveness of messages promoting physical activity: a randomized controlled trial	Cheval Boris	Health Psychol.	10.1037/hea0000102	2014
yes	yes	156	Invasive pulmonary aspergillosis in three cases of influenza	Selegatto Glória	Health Sci Rep.	10.1002/hsr2.578	2022
yes	yes	157	Infections in patients with chronic lymphocytic leukemia	Guarana Mariana	Hematol Transfus Cell Ther.	10.1016/j.htct.2023.05.006	2023
yes	yes	158	Delayed opportunistic infections in hematopoietic stem cell transplantation patients: a surmountable challenge	Marr Kieren A	Hematology Am Soc Hematol Educ Program.	10.1182/asheducation-2012.1.265	2012
no		159	[Effect of tetrandrine on expression of bFGF in lung tissue of rat with chronic hypoxic pulmonary hypertension]	Chen W	Hua Xi Yi Ke Da Xue Xue Bao	https://pubmed.ncbi.nlm.nih.gov/12733343/	2001
no		160	DC-CTL targeting carbonic anhydrase IX gene combined with iAPA therapy in the treatment of renal cell carcinoma	Ma Heran	Hum Vaccin Immunother.	10.1080/21645515.2021.1955610	2021
yes	yes	161	Disseminated invasive aspergillosis in patients with severe influenza infection	Moneau Grégoire	IDCases.	10.1016/j.idcr.2020.e00777	2020
yes	yes	162	Influenza virus infection exacerbates gene expression related to neurocognitive dysfunction in brains of old mice	Wu Wenxin	Immun Ageing	10.1186/s12979-024-00447-y	2024
yes	yes	163	Humoral immune responses during asthma and influenza co-morbidity in mice	Doorley Laura	Immunobiology	10.1016/j.imbio.2017.08.002	2017
yes	yes	164	The immune profile associated with acute allergic asthma accelerates clearance of influenza virus	Samarasinghe Amali	Immunol Cell Biol.	10.1038/icb.2013.113	2014
yes	yes	165	Aspergillosis in the 'nonimmunocompromised' host	Stevens David	Immunol Invest.	10.3109/08820139.2011.614307	2011
yes	yes	166	Bioaerosols in the Barcelona subway system	Triadó-Margarit X	Indoor Air.	10.1111/ina.12343	2017
yes	yes	167	A Case of Acute Cerebral Aspergillosis Complicating Influenza A/H1N1pdm 2009	Kim Min Jae	Infect Chemother.	10.3947/ic.2013.45.2.225	2013
yes	yes	168	Aspergillus Tracheobronchitis and Influenza A Co-infection in a Patient with AIDS and Neutropenia	Lee Ji-Yong	Infect Chemother.	10.3947/ic.2014.46.3.209	2014
yes	no	169	Incidence, risk factors, timing, and outcome of influenza versus COVID-19-associated putative invasive aspergillosis	Sarrazyn Camille	Infect Control Hosp Epidemiol	10.1017/ice.2020.460	2020	Belgium	141	in influenza cases	5	0.035461	n.m.	#VALUE!	PCR	n.m.	probable	hospital	tertiary hospital	single-center	n.m. (probably retrospective)	observational	2020
yes	no	170	Prevention of acquired invasive fungal infection with decontamination regimen in mechanically ventilated ICU patients: a pre/post observational study	Massart Nicolas	Infect Dis (Lond)	10.1080/23744235.2023.2170460	2023
yes	no	171	Influenza-associated invasive aspergillosis in patients admitted to the intensive care unit in Sweden: a prospective multicentre cohort study	Krifors Anders	Infect Dis (Lond)	10.1080/23744235.2023.2273381	2023	Sweden	55	in influenza cases admitted the ICU	5	0.0909091	3	0.6	PCR	Verweij criteria	probable	ICU only	tertiary hospitals	multicenter	prospective	observational	2019-2023
yes	yes	172	Post-influenza aspergillosis, do not underestimate influenza B	Nulens Eric	Infect Drug Resist.	10.2147/IDR.S122390	2017
yes	yes	173	Extracorporeal Membrane Oxygenation in Septic Cardiomyopathy Caused by Aspergillus Infection: The First Case Report	Wu Nengwen	Infect Drug Resist.	10.2147/IDR.S449491	2024
yes	yes	174	Clinical Characteristics, Prognosis, and Risk Factors for Mortality in Influenza-Associated Pulmonary Aspergillosis and COVID-19-Associated Pulmonary Aspergillosis: A Multicenter Retrospective Study	Jiang Qiutang	Infect Drug Resist.	10.2147/IDR.S542063	2025
yes	yes	175	Invasive fungal infections associated with prior respiratory viral infections in immunocompromised hosts	Ajmal Saira	Infection.	10.1007/s15010-018-1138-0	2018
yes	no	176	Comparison of clinical features and outcomes in COVID-19 and influenza pneumonia patients requiring intensive care unit admission	Oliva A	Infection	10.1007/s15010-021-01624-7	2021	Italy	19	in influenza cases admitted to the ICU	6	0.315789	5	0.833333	PCR	Schauwvlieghe criteria	both	ICU only	n.m.	single-center	retrospective	observational	2019-2020
yes	no	177	No evidence of harmful effects of steroids in severe exacerbations of COPD associated with influenza	Studer Severin	Infection	10.1007/s15010-021-01743-1	2022	Switzerland	1004	in influenza cases with AECOPD	20	0.0199203	n.m.	#VALUE!	PCR	n.m.	n.m.	hospital	n.m.	multicenter	retrospective	observational	2012-2017
yes	yes	178	Diagnosis and treatment of invasive pulmonary aspergillosis in critically ill intensive care patients: executive summary of the German national guideline (AWMF 113-005)	Wichmann Dominic	Infection.	10.1007/s15010-025-02572-2	2025
yes	yes	179	Severe respiratory failure in an immunocompetent host with invasive pulmonary aspergillosis and H1N1 influenza	Saccaro Luigi	Infez Med.	https://pubmed.ncbi.nlm.nih.gov/32487793/	2020
yes	yes	180	Bacterial and fungal infections among patients with SARS-CoV-2 pneumonia	Antinori Spinello	Infez Med.	https://pubmed.ncbi.nlm.nih.gov/32532935/	2020
yes	yes	181	Opportunistic infections due to inflammatory bowel disease therapy	Dave Maneesh	Inflamm Bowel Dis.	10.1097/MIB.0b013e3182a827d2	2014
yes	yes	182	Isolation of Aspergillus in three 2009 H1N1 influenza patients	Adalja Amesh	Influenza Other Respir Viruses	10.1111/j.1750-2659.2011.00202.x	2011
yes	no	183	Higher risk for influenza-associated pulmonary aspergillosis (IAPA) in asthmatic patients: A Swiss multicenter cohort study on IAPA in critically ill influenza patients	Waldeck Frederike	Influenza Other Respir Viruses	10.1111/irv.13059	2022	Switzerland	158	in influenza cases admitted to the ICU over 24h	17	0.107595	6	0.352941	PCR	Schauwvlieghe criteria and Blot criteria	both	ICU only	tertiary hospitals	multicenter	retrospective	observational	2017-2020
no		184	Therapeutic apheresis in children: experience in a pediatric dialysis center	De Palo T	Int J Artif Organs.	https://pubmed.ncbi.nlm.nih.gov/11197743/	2000
yes	yes	185	Cord blood transplantation using minimum conditioning regimens for patients with hematologic malignancies complicated by severe infections	Yamashita Takeshi	Int J Hematol	10.1007/s12185-008-0234-9	2008
yes	yes	186	Fungi in Bronchiectasis: A Concise Review	Máiz Luis	Int J Mol Sci.	10.3390/ijms19010142	2018
no		187	A Comparison of Spatial and Phenotypic Immune Profiles of Pancreatic Ductal Adenocarcinoma and Its Precursor Lesions	Enzler Thomas	Int J Mol Sci.	10.3390/ijms25052953	2024
yes	yes	188	Invasive pulmonary aspergillosis in patients with severe influenza	Irfan M	Int J Tuberc Lung Dis.	10.5588/ijtld.20.0472	2020
yes	no	189	Invasive pulmonary aspergillosis is a frequent complication of critically ill H1N1 patients: a retrospective study	Wauters Joost	Intensive care medicine	10.1007/s00134-012-2673-2	2012	Belgium	40	in influenza cases admitted to the ICU	9	0.225	3	0.375	PCR	EORTC/MSG criteria	both	ICU only	tertiary hospitals	multicenter	retrospective	observational	2009-2011
yes	yes	190	Overtreating or underdiagnosing invasive pulmonary aspergillosis (IPA) in critically ill H1N1 patients: who is right?	Martin-Loeches Ignacio	Intensive care medicine	10.1007/s00134-012-2677-y	2012
yes	yes	191	Invasive pulmonary aspergillosis in the ICU: an emerging disease?	Wichmann Dominic	Intensive care medicine	10.1007/s00134-012-2809-4	2013
yes	yes	192	Invasive pulmonary aspergillosis in the ICU: reply to Wichmann et al	Wauters Joost	Intensive care medicine	10.1007/s00134-012-2810-y	2013
yes	yes	193	Severe ARDS in a critically ill influenza patient with invasive pulmonary aspergillosis	Pietsch Urs	Intensive care medicine	10.1007/s00134-016-4379-3	2016
yes	yes	194	Intensive care medicine research agenda on invasive fungal infection in critically ill patients	Bassetti Matteo	Intensive care medicine	10.1007/s00134-017-4731-2	2017
yes	yes	195	Diagnosis of severe respiratory infections in immunocompromised patients	Azoulay Elie	Intensive care medicine	10.1007/s00134-019-05906-5	2020
yes	yes	196	Review of influenza-associated pulmonary aspergillosis in ICU patients and proposal for a case definition: an expert opinion	Verweij Paul	Intensive care medicine	10.1007/s00134-020-06091-6	2020
yes	no	197	Posaconazole for prevention of invasive pulmonary aspergillosis in critically ill influenza patients (POSA-FLU): a randomised, open-label, proof-of-concept trial	Vanderbeke Lore	Intensive care medicine	10.1007/s00134-021-06431-0	2021	Belgium/ the Netherlands / France	88	in influenza cases admitted to the ICU	21	0.238636	13	0.619048	PCR	Schauwvlieghe criteria	both	ICU only	n.m.	multicenter	prospective	interventional	2017-2020
yes	yes	198	Influenza and prophylactic antifungal therapy for aspergillosis: addressing some questions first	Coste Anne	Intensive care medicine	10.1007/s00134-021-06488-x	2021
yes	yes	199	Critical influenza and prophylactic antifungal therapy for aspergillosis: a nuanced approach to a pertinent infectious disease	Vanderbeke Lore	Intensive care medicine	10.1007/s00134-021-06532-w	2021
yes	yes	200	A signature of differential gene expression in bronchoalveolar lavage fluid predicts mortality in influenza-associated pulmonary aspergillosis	Feys Simon	Intensive care medicine	10.1007/s00134-022-06958-w	2023
yes	yes	201	Putative invasive pulmonary aspergillosis within medical wards and intensive care units: a 4-year retrospective, observational, single-centre study	Corcione Silvia	Intern Emerg Med.	10.1007/s11739-021-02705-z	2021
yes	yes	202	Etiology and factors contributing to the severity and mortality of community-acquired pneumonia	Ishiguro Takashi	Intern Med	10.2169/internalmedicine.52.8830	2013
yes	yes	203	Paediatric flexible bronchoscopy and its indications	Carroll C	Ir Med J.	https://www.researchgate.net/publication/51115511_Paediatric_flexible_bronchoscopy_and_its_indications	2010
yes	yes	204	Does depression lead to influenza? - A systematic literature analysis	Gharbawy Daniel	J Affect Disord.	10.1016/j.jad.2011.12.037	2012
no		205	Time for space at the table: an African American - Native American analyst-in-training's first-hand reflections. A call for the IAAP to publicly denounce (but not erase) the White supremacist writings of C.G. Jung	Carter Christopher	J Anal Psychol.	10.1111/1468-5922.12657	2021
yes	yes	206	Pharmacokinetics and target attainment of intravenous posaconazole in critically ill patients during extracorporeal membrane oxygenation	Van Daele Ruth	J Antimicrob Chemother.	10.1093/jac/dkab012	2021
yes	yes	207	Isavuconazole plasma concentrations in critically ill patients during extracorporeal membrane oxygenation	Kriegl Lisa	J Antimicrob Chemother.	10.1093/jac/dkac196	2022
yes	yes	208	Liposomal amphotericin B-the future	Hoenigl M	J Antimicrob Chemother.	10.1093/jac/dkac353	2022
yes	yes	209	Dosing of IV posaconazole to treat critically ill patients with invasive pulmonary aspergillosis: a population pharmacokinetics modelling and simulation study	Elkayal Omar	J Antimicrob Chemother.	10.1093/jac/dkae160	2024
yes	yes	210	A Comprehensive Review of Antimicrobial Drugs: Mechanisms of Action and Specific Targets in Microorganisms	Shekhawat Deepika	J Basic Microbiol.	10.1002/jobm.70057	2025
yes	yes	211	Angioinvasive aspergillosis in a patient with acute myeloid leukemia and influenza B virus infection	Santos de Freitas Samuel	J Bras Pneumol.	10.36416/1806-3756/e20230228	2024
yes	yes	212	Quantification of All-Trans Retinoic Acid and Cytokine Levels After Fungal, Viral and Bacterial Infections in the Lung	Krug Samuel	J Cell Mol Med.	10.1111/jcmm.70391	2025
yes	yes	213	Frequency of Positive Aspergillus Tests in COVID-19 Patients in Comparison to Other Patients with Pulmonary Infections Admitted to the Intensive Care Unit	Yusuf Erlangga	J Clin Microbiol.	10.1128/JCM.02278-20	2021
no		214	Anti-B-Cell Maturation Antigen BiTE Molecule AMG 420 Induces Responses in Multiple Myeloma	Topp Max	J Clin Oncol.	10.1200/JCO.19.02657	2020
yes	no	215	Influenza virus and factors that are associated with ICU admission, pulmonary co-infections and ICU mortality	Beumer M	J Crit Care	10.1016/j.jcrc.2018.11.013	2019	Netherlands	199	in influenza cases	8	0.040201	n.m.	#VALUE!	PCR	EORTC/MSG criteria	both	hospital	academic hospitals	multicenter	n.m.	observational	2015-2016
yes	yes	216	Onsite infectious agents and toxins monitoring in 12 May Sichuan earthquake affected areas	Yao Maosheng	J Environ Monit.	10.1039/b910243d	2009
yes	yes	217	Invasive fungal sinusitis-A neglected but important association with COVID 19 infection and a ticking bomb	Patel Viral	J Family Med Prim Care.	10.4103/jfmpc.jfmpc_770_21	2022
yes	yes	218	Case series of invasive lung infections by Aspergillus species and zygomycosis among post COVID-19 and post-transplant individuals	Mahajan Mayuri	J Family Med Prim Care.	10.4103/jfmpc.jfmpc_1066_22	2022
yes	yes	219	Invasive pulmonary aspergillosis in severe complicated influenza A	Toh Han-Siong	J Formos Med Assoc.	10.1016/j.jfma.2013.10.018	2013
yes	yes	220	Postinfluenza A(H3N2) refractory invasive pulmonary aspergillosis	Ku Yee-Huang	J Formos Med Assoc.	10.1016/j.jfma.2016.08.005	2016
yes	yes	221	Failure of extracorporeal membrane oxygenation to rescue acute respiratory distress syndrome caused by dual infection of influenza A (H1N1) and invasive pulmonary aspergillosis	Su Po-An	J Formos Med Assoc.	10.1016/j.jfma.2017.01.010	2017
yes	no	222	Higher mortality of severe influenza patients with probable aspergillosis than those with and without other coinfections	Ku Yee-Huang	J Formos Med Assoc	10.1016/j.jfma.2017.06.002	2017	Taiwan	124	in influenza cases admitted to the ICU	21	0.169355	14	0.666667	PCR	EORTC/MSG criteria	both	ICU only	tertiary hospital	single-center	retrospective	observational	2015-2016
yes	yes	223	COVID-19 Associated Pulmonary Aspergillosis (CAPA)-From Immunology to Treatment	Arastehfar Amir	J Fungi (Basel.)	10.3390/jof6020091	2020
yes	no	224	Epidemiological Correlation of Pulmonary Aspergillus Infections with Ambient Pollutions and Influenza A (H1N1) in Southern Taiwan	Liu Jien-Wie	J Fungi (Basel.)	10.3390/jof7030227	2021	Taiwan	407	in influenza patients admitted to the ICU	61	0.149877	n.m.	#VALUE!	PCR	Schroeder criteria	probable	ICU only	n.m.	multicenter	retrospective	observational	2015-2019
yes	no	225	Influenza- and COVID-19-Associated Pulmonary Aspergillosis: Are the Pictures Different?	Reizine Florian	J Fungi (Basel.)	10.3390/jof7050388	2021	France	71	in influenza cases admitted to the ICU	17	0.239437	8	0.470588	PCR	Verweij criteria and Blot criteria	both	ICU only	academic hospital	single-center	retrospective	observational	2009-2020
yes	yes	226	Influenza-Associated Disseminated Aspergillosis in a 9-Year-Old Girl Requiring ECMO Support	Mendoza-Palomar Natalia	J Fungi (Basel.)	10.3390/jof7090726	2021
yes	no	227	The Impacts of Aspergillosis on Outcome, Burden and Risks for Mortality in Influenza Patients with Critical Illness	Chao Chien-Ming	J Fungi (Basel.)	10.3390/jof7110922	2021	Taiwan	201	in influenza cases admitted to the ICU	40	0.199005	20	0.5	PCR	EORTC/MSG criteria (without criteria for immunosuppression)	both	ICU only	medical center, regional and district hospital	multicenter	retrospective	observational	2016-2018
yes	yes	228	A Visual and Comprehensive Review on COVID-19-Associated Pulmonary Aspergillosis (CAPA)	Feys Simon	J Fungi (Basel.)	10.3390/jof7121067	2021
yes	yes	229	Overcome Double Trouble: Baloxavir Marboxil Suppresses Influenza Thereby Mitigating Secondary Invasive Pulmonary Aspergillosis	Seldeslachts Laura	J Fungi (Basel.)	10.3390/jof8010001	2021
yes	no	230	Clinical and Microbiological Characteristics of Culture-Positive, Influenza-Associated Pulmonary Aspergillosis: A Single-Center Study in Southern Taiwan, 2016-2019	Wu Chi-Jung	J Fungi (Basel.)	10.3390/jof8010049	2022	Taiwan	215	in influenza cases admitted to the ICU	24	0.111628	10	0.416667	PCR or antigen test	Amsterdam IAPA criteria, EORTC/MSG criteria and Asp ICU	both	ICU only	tertiary hospital	single-center	n.m. (probably retrospective)	observational	2016-2019
yes	yes	231	Routine Surveillance of Healthcare-Associated Infections Misses a Significant Proportion of Invasive Aspergillosis in Patients with Severe COVID-19	Ebner Julia	J Fungi (Basel.)	10.3390/jof8030273	2022
yes	yes	232	Mechanistic Basis of Super-Infection: Influenza-Associated Invasive Pulmonary Aspergillosis	Robinson Keven	J Fungi (Basel.)	10.3390/jof8050428	2022
yes	yes	233	How Has the Aspergillosis Case Fatality Rate Changed over the Last Two Decades in Spain?	González-García Pablo	J Fungi (Basel.)	10.3390/jof8060576	2022
yes	yes	234	Managing the Next Wave of Influenza and/or SARS-CoV-2 in the ICU-Practical Recommendations from an Expert Group for CAPA/IAPA Patients	Peral Jose	J Fungi (Basel.)	10.3390/jof9030312	2023
yes	yes	235	Clinical Uses of Inhaled Antifungals for Invasive Pulmonary Fungal Disease: Promises and Challenges	Vuong Nancy	J Fungi (Basel.)	10.3390/jof9040464	2023
yes	yes	236	The Transcriptome Response to Azole Compounds in Aspergillus fumigatus Shows Differential Gene Expression across Pathways Essential for Azole Resistance and Cell Survival	Hokken Margriet	J Fungi (Basel.)	10.3390/jof9080807	2023
yes	yes	237	Navigating Uncertainty: Managing Influenza-Associated Invasive Pulmonary Aspergillosis in an Intensive Care Unit	Casalini Giacomo	J Fungi (Basel.)	10.3390/jof10090639	2024
yes	yes	238	Invasive fungal infections after respiratory viral infections in lung transplant recipients are associated with lung allograft failure and chronic lung allograft dysfunction within 1 year	Permpalung Nitipong	J Heart Lung Transplant.	10.1016/j.healun.2023.02.005	2023
yes	yes	239	Incidence, diagnosis and outcomes of COVID-19-associated pulmonary aspergillosis (CAPA): a systematic review	Chong W H	J Hosp Infect.	10.1016/j.jhin.2021.04.012	2021
yes	yes	240	Clinical characteristics and outcomes of influenza-associated pulmonary aspergillosis among critically ill patients: a systematic review and meta-analysis	Chong W H	J Hosp Infect.	10.1016/j.jhin.2021.11.016	2021
no		241	The role of endogenous carbon monoxide in the hypoxic vascular remodeling of rat model of hypoxic pulmonary hypertension	Zhen Guohua	J Huazhong Univ Sci Technolog Med Sci.	10.1007/BF02829416	2003
no		242	Inhibition of expression of hypoxia-inducible factor-1alpha mRNA by nitric oxide in hypoxic pulmonary hypertension rats	Ao Qilin	J Huazhong Univ Sci Technolog Med Sci.	10.1007/BF02830693	2004
no		243	Effects of puerarin on pulmonary vascular remodeling and protein kinase C-alpha in chronic cigarette smoke exposure smoke-exposed rats	Zhu Zhaoxia	J Huazhong Univ Sci Technolog Med Sci.	10.1007/s11596-008-0107-8	2008
yes	yes	244	Axl receptor blockade ameliorates pulmonary pathology resulting from primary viral infection and viral exacerbation of asthma	Shibata Takehiko	J Immunol.	10.4049/jimmunol.1302766	2014
yes	yes	245	Influenza Suppresses Neutrophil Recruitment to the Lung and Exacerbates Secondary Invasive Pulmonary Aspergillosis	Tobin Joshua	J Immunol.	10.4049/jimmunol.2000067	2020
yes	yes	246	IFN Receptor 2 Regulates TNF-α-Mediated Damaging Inflammation during Aspergillus Pulmonary Infection	Rynda-Apple Agnieszka	J Immunol.	10.4049/jimmunol.2200686	2024
yes	yes	247	A strategy based on galactomannan antigen detection and PCR for invasive pulmonary aspergillosis following influenza A (H1N1) pneumonia	Guervilly Christophe	J Infect.	10.1016/j.jinf.2012.07.007	2012
yes	no	248	Early identification of patients with severe influenza-associated aspergillosis (IAA) in the intensive care unit--an IAA prediction score system (Asper-PreSS)	Huang Linna	J Infect	10.1016/j.jinf.2020.07.036	2020	China	132	in influenza cases admitted to the ICU	41	0.310606	24	0.585366	PCR or viral culture	EORTC/MSG criteria and Asp ICU criteria	both	ICU only	respiratory ICU	single-center	retrospective	observational	2017-2019
yes	no	249	Invasive Pulmonary Aspergillosis in Adults With Avian Influenza A (H7N9) Pneumonia in China: A Retrospective Study	Zou Pengfei	J Infect Dis	10.1093/infdis/jiz682	2020	China	335	in H7N9 influenza cases	18	0.0537313	4	0.222222	Gao publication	EORTC/MSG criteria and Asp ICU criteria	both	hospital	n.m.	multicenter	retrospective	observational	2013-2018
yes	yes	250	Navigating the Uncertainties of COVID-19-Associated Aspergillosis: A Comparison With Influenza-Associated Aspergillosis	Lamoth Frederic	J Infect Dis.	10.1093/infdis/jiab163	2021
yes	yes	251	Development of a Corticosteroid-Immunosuppressed Mouse Model to Study the Pathogenesis and Therapy of Influenza-Associated Pulmonary Aspergillosis	Wurster Sebastian	J Infect Dis.	10.1093/infdis/jiad001	2023
yes	yes	252	A parallel and silent emerging pandemic: Antimicrobial resistance (AMR) amid COVID-19 pandemic	Rehman Suriya	J Infect Public Health	10.1016/j.jiph.2023.02.021	2023
yes	yes	253	Characteristics and outcomes for pulmonary aspergillosis in critically ill patients without influenza: A 3-year retrospective study	Chao Chien-Ming	J Infect Public Health	10.1016/j.jiph.2023.09.016	2023
yes	yes	254	Case Report and Literature Review of "Treatment Failure" of Aspergillus Infection Secondary to Influenza a Virus	Teng Peikun	J Inflamm Res.	10.2147/JIR.S496441	2024
yes	yes	255	COVID-19-Associated Pulmonary Aspergillosis (CAPA)	Dimopoulos George	J Intensive Med.	10.1016/j.jointm.2021.07.001	2021
yes	yes	256	Concurrent yellow fever and pulmonary aspergillosis due to Aspergillus fumigatus in a free-ranging howler monkey (Alouatta sp)	Guerra Juliana	J Med Primatol.	10.1111/jmp.12522	2021
wrong DOI, at least not the same article		257	Elucidation of the Inhibitory Mechanisms of Nipponoparmelia laevior Lichen Extract against Influenza A (H1N1) Virus through Proteomic Analyses	Coung Tran	J Microbiol Biotechnol.	10.4014/jmb.0905.05044	2019
yes	yes	258	High-level ambient particulate matter before influenza attack with increased incidence of Aspergillus antigenemia in Southern Taiwan, 2016	Yu Wen-Liang	J Microbiol Immunol Infect.	10.1016/j.jmii.2016.09.001	2016
yes	no	259	Invasive pulmonary aspergillosis is associated with cytomegalovirus viremia in critically ill patients - A retrospective cohort study	Kuo Chin-Wie	J Microbiol Immunol Infect	10.1016/j.jmii.2021.03.005	2021	Taiwan	22	in influenza cases admitted to the ICU	10	0.454545	n.m.	#VALUE!	PCR	Schroeder criteria	both	ICU only	academic hospital	single-center	retrospective	observational	2017-2020
yes	yes	260	Species identification and in vitro antifungal susceptibility testing of Aspergillus section Nigri strains isolated from otomycosis patients	Sarwestani Z Kamali	J Mycol Med.	10.1016/j.mycmed.2018.02.003	2018
yes	yes	261	Pulmonary infection due to Acrophialophora fusispora in a patient with underlying mixed connective tissue disease and chronic pulmonary aspergillosis: A case report and review of literature	Samaddar A	J Mycol Med.	10.1016/j.mycmed.2020.100932	2020
yes	yes	262	Fatal aspergillosis complicating severe SARS-CoV-2 infection: A case report	Schein F	J Mycol Med.	10.1016/j.mycmed.2020.101039	2020
yes	yes	263	Invasive pulmonary aspergillosis in COVID-19 critically ill patients: Results of a French monocentric cohort	Versyck Maaike	J Mycol Med.	10.1016/j.mycmed.2021.101122	2021
yes	yes	264	Fatal disseminated aspergillosis in an immunocompetent patient with COVID-19 due to Aspergillus ochraceus	Hakamifard Atousa	J Mycol Med.	10.1016/j.mycmed.2021.101124	2021
yes	yes	265	Influenza A (H1N1) in a pediatric patient with newly diagnosed acute promyelocytic leukemia and invasive pulmonary aspergillosis	Vallero Stefano	J Pediatr Hematol Oncol.	10.1097/MPH.0b013e31821ed3d4	2011
no		266	Ionic mechanisms of autorhythmic firing in rat cerebellar Golgi cells	Forti Lia	J Physiol.	10.1113/jphysiol.2006.110858	2006
yes	yes	267	Mitochondrial proteomic analysis of human host cells infected with H3N2 swine influenza virus	Wu Xiaopeng	J Protemics.	10.1016/j.jprot.2013.06.037	2013
yes	yes	268	Aspergillosis in 41 wild bird species in the eastern United States: a 22-year retrospective review	Stilz C	J Vet Diagn Invest.	10.1177/10406387241313484	2025
yes	yes	269	Nucleoprotein-based ELISA for detection of SARS-COV-2 IgG antibodies: Could an old assay be suitable for serodiagnosis of the new coronavirus?	Tozetto-Mendoza Tania	J Virol Methods.	10.1016/j.jviromet.2021.114064	2021
yes	yes	270	Serosurvey for selected infectious agents in two sympatric species of cormorants (Phalacrocorax atriceps and Phalacrocorax magellanicus) from coastal Patagonia, Argentina	Gallo Luciana	J Wildl Dis.	10.7589/2011-10-310	2013
yes	yes	271	SEROLOGICAL SURVEY FOR SELECT INFECTIOUS AGENTS IN WILD MAGELLANIC PENGUINS (SPHENISCUS MAGELLANICUS) IN ARGENTINA, 1994-2008	Uhart Marcela	J Wildl Dis.	https://pubmed.ncbi.nlm.nih.gov/31237822/	2020
yes	yes	272	Fungal spondylodiscitis in a patient recovered from H7N9 virus infection: a case study and a literature review of the differences between Candida and Aspergillus spondylodiscitis	Yu Lie-Dao	J Zheijiang Univ. Sci B.	10.1631/jzus.B1600077	2016
yes	yes	273	Health evaluation of free-ranging and captive blue-fronted Amazon parrots (Amazona aestiva) in the Gran chaco, Bolivia	Deem Sharon	J Zoo Wildl Med.	10.1638/04094.1	2005
yes	yes	274	PAs in India: A survey report on qualifications, deployment, specialties, and job satisfaction	Muraleedharan	JAAPA.	10.1097/01.JAA.0001007372.08019.3a	2024
no		275	[Invasive aspergillosis in "nonimmunocompromised" patients (case reports)]	Soják Ľbomír	Klein Mikrobiol Infekc Lek.	https://pubmed.ncbi.nlm.nih.gov/31971246/	2019
yes	yes	276	Pulmonary toxocariasis mimicking invasive aspergillosis in a patient with ulcerative colitis	Park Eun	Korean J Parasitol.	10.3347/kjp.2014.52.4.425	2014
yes	yes	277	Emerging novel and antimicrobial-resistant respiratory tract infections: new drug development and therapeutic options	Zumla Alimuddin	Lancet Infect Dis.	10.1016/S1473-3099(14)70828-X	2014
yes	yes	278	Thoracostomy showing pleural aspergillosis	Guerrero Carlos	Lancet Infect Dis.	10.1016/S1473-3099(18)30599-1	2019
yes	yes	279	Fungal infections should be part of the core outcome set for COVID-19	Verweij Paul	Lancet Infect Dis.	10.1016/S1473-3099(20)30591-0	2021
yes	yes	280	Global incidence and mortality of severe fungal disease	Denning David	Lancet Infect Dis.	10.1016/S1473-3099(23)00692-8	2024
yes	no	281	Invasive aspergillosis in patients admitted to the intensive care unit with severe influenza: a retrospective cohort study	Schauwvlieghe Alexander	Lancet Respir Med	10.1016/S2213-2600(18)30274-1	2018	Belgium / the Netherlands	432	in influenza cases admitted to the ICU for more than 24h	83	0.19213	42	0.506024	PCR	Schauwvlieghe criteria	both	ICU only	tertiary hospitals	multicenter	retrospective	observational	2009-2016
yes	yes	282	Let's add invasive aspergillosis to the list of influenza complications	Lamoth Frederic	Lancet Respir Med.	10.1016/S2213-2600(18)30332-1	2018
yes	yes	283	COVID-19-associated Aspergillus tracheobronchitis: the interplay between viral tropism, host defence, and fungal invasion	van de Veerdonk Frank	Lancet Respir Med.	10.1016/S2213-2600(21)00138-7	2021
yes	no	284	Lung epithelial and myeloid innate immunity in influenza-associated or COVID-19-associated pulmonary aspergillosis: an observational study	Feys Simon	Lancet Respir Med	10.1016/S2213-2600(22)00259-4	2022	Belgium	92	in influenza cases admitted to the ICU with respiratory support	40	0.434783	n.m.	#VALUE!	PCR	Verweij criteria	both	ICU only	n.m.	single-center	retrospective	observational	2011-2021
yes	yes	285	Influenza-associated and COVID-19-associated pulmonary aspergillosis in critically ill patients	Feys Simon	Lancet Respir Med.	10.1016/S2213-2600(24)00151-6	2024
no		286	Efficiency Enhancement in Peptide Hydrogelators: The Crucial Role of Side Chain Hydrogen Bonding Over Aromatic π-π Interactions	Unnikrishnan Anagha	Langmuir.	10.1021/acs.langmuir.4c02972	2024
yes	yes	287	Infectious diseases causing diffuse alveolar hemorrhage in immunocompetent patients: a state-of-the-art review	Mussi von Ranke Felipe	Lung.	10.1007/s00408-012-9431-7	2013
yes	yes	288	Early Detection of Aspergillus Species in Lower Respiratory Tract is Associated with Higher Mortality in Viral Community-Acquired Pneumonia: A Multicenter Prospective Cohort Study in China	Yin Lu	Lung.	10.1007/s00408-023-00638-2	2023
yes	yes	289	Influenza H1N1 infection in immunocompromised host: A concise review	Harish M M	Lung India.	10.4103/lungindia.lungindia_464_18	2019
yes	yes	290	Genomic Diversity of Azole-Resistant Aspergillus fumigatus in the United States	Etienne Kizee	mBio.	10.1128/mBio.01803-21	2021
yes	yes	291	Postinfluenza Environment Reduces Aspergillus fumigatus Conidium Clearance and Facilitates Invasive Aspergillosis In Vivo	Liu Ko-Wie	mBio.	10.1128/mbio.02854-22	2022
yes	yes	292	Dysregulated pulmonary inflammatory responses exacerbate the outcome of secondary aspergillosis following influenza	Lee Chrono	mBio.	10.1128/mbio.01633-23	2023
yes	yes	293	Integrating genetic and immune factors to uncover pathogenetic mechanisms of viral-associated pulmonary aspergillosis	Gonçalves Samuel	mBio.	10.1128/mbio.01982-23	2024
yes	yes	294	Key fungal coinfections: epidemiology, mechanisms of pathogenesis, and beyond	Silva Danielle	mBio.	10.1128/mbio.00562-25	2025
yes	yes	295	Immunotherapy with nebulized pattern recognition receptor agonists restores severe immune paralysis and improves outcomes in mice with influenza-associated pulmonary aspergillosis	García Jezreel	mBio.	10.1128/mbio.04061-24	2025
yes	no	296	Impact of Aspergillus spp. isolation in the first 24 hours of admission in critically ill patients with severe influenza virus pneumonia	Claverias L	Med Intensiva (Engl Ed)	10.1016/j.medine.2021.12.013	2022	Spain	3702	in influenza cases admitted to the ICU	42	0.0113452	25	0.595238	PCR	Verweij criteria	both	ICU only	n.m.	multicenter	retrospective	observational	2009-2019
no		297	[Invasive pulmonary aspergillosis in an immunocompetent patient presenting with influenza infection]	Saint-Léger P	Med Mal Infect.	10.1016/j.medmal.2019.01.004	2019
yes	yes	298	Influenza infection and bacteremic pneumococcal pneumonia	Blot M	Med Mal Infect.	10.1016/j.medmal.2019.03.014	2019
yes	yes	299	Invasive pulmonary aspergillosis with candidiasis: usefulness of molecular and ultrastructural morphological analysis on FFPE tissue for invasive fungal infections	Kubota Yusaku	Med Mol Morphol.	10.1007/s00795-023-00349-w	2023
yes	yes	300	Aspergillosis: Emerging risk groups in critically ill patients	Kluge Stefan	Med Mycol.	10.1093/mmy/myab064	2021
yes	yes	301	Revealing the hidden interplay: The unexplored relationship between fungi and viruses beyond HIV, SARS-CoV-2, and influenza	Ghelfenstein-Ferreira Théo	Med Mycol.	10.1093/mmy/myae021	2024
yes	yes	302	Case report: Disseminated aspergillosis complicating influenza	Immel Shanan	Med Mycol Case Rep.	10.1016/j.mmcr.2019.04.007	2019
yes	yes	303	Influenza-associated pulmonary aspergillosis in a patient on ECMO	Alobaid Khaled	Med Mycol Case Rep.	10.1016/j.mmcr.2019.12.010	2020
yes	yes	304	Recovery of a triazole-resistant Aspergillus fumigatus in respiratory specimen of COVID-19 patient in ICU - A case report	Ghelfenstein-Ferreira Théo	Med Mycol Case Rep.	10.1016/j.mmcr.2020.06.006	2020
yes	yes	305	Ventilator-associated pneumonia involving Aspergillus flavus in a patient with coronavirus disease 2019 (COVID-19) from Argentina	Fernandez Norma	Med Mycol Case Rep.	10.1016/j.mmcr.2020.07.001	2020
yes	yes	306	Invasive aspergillosis complication in yellow fever vaccine induced viscerotropic disease	Breda Giovanni	Med Mycol Case Rep.	10.1016/j.mmcr.2020.09.002	2020
yes	yes	307	Invasive pulmonary aspergillosis and hyperthermia in an immunocompetent patient with COVID-19	Haglund Anne	Med Mycol Case Rep.	10.1016/j.mmcr.2020.11.004	2020
yes	yes	308	Irreversible marrow aplasia after single course of 2-chlorodeoxyadenosine for hairy cell leukaemia preceding by A pandemic 2009-H1N1-associated pneumonia	Helbig Grzegorz	Med Oncol.	10.1007/s12032-010-9626-9	2010
yes	no	309	Clinical study of invasive pulmonary aspergillosis following influenza A H1N1	Liu Yi	Medicine (Baltimore)	10.1097/MD.0000000000026434	2021	China	47	in influenza cases	10	0.212766	0	0	nucleic acid test	IDSA Clinical Practice criteria	both	hospital	n.m.	single-center	retrospective	observational	2018-2019
yes	yes	310	Knowledge framework and emerging trends of invasive pulmonary fungal infection: A bibliometric analysis (2003-2023)	Liu Ben	Medicine (Baltimore)	10.1097/MD.0000000000040068	2024
yes	yes	311	Murine Models of Eosinophil Function in Fungal and Viral Infections	Tiwary Meenakshi	Methods Mol Bio.	10.1007/978-1-0716-1095-4_9	2021
yes	yes	312	The antifungal, antibacterial, and antiviral activities of a Echinosterol isolated from the red sea Echinoclathria sponge	Shabayek Sarah	Microb Pathog.	10.1016/j.micpath.2025.107772	2025
yes	yes	313	The influenza A virus promotes fungal growth of Aspergillus fumigatus via direct interaction in vitro	König Sarah	Microbes Infect.	10.1016/j.micinf.2023.105264	2023
yes	yes	314	Comparison of Clinical Manifestation, Diagnosis, and Outcomes of Invasive Pulmonary Aspergillosis and Pulmonary Mucormycosis	Lin Chun-Yu	Microorganism	10.3390/microorganisms7110531	2019
yes	yes	315	Transcriptional Profiling of Immune and Inflammatory Responses in the Context of SARS-CoV-2 Fungal Superinfection in a Human Airway Epithelial Model	de Lamballerie Claire	Microorganism	10.3390/microorganisms8121974	2020
yes	yes	316	Novel Clinical and Laboratorial Challenges in Aspergillosis	Sabino Raquel	Microorganism	10.3390/microorganisms10020259	2022
yes	yes	317	Guidelines for preventing health-care--associated pneumonia, 2003: recommendations of CDC and the Healthcare Infection Control Practices Advisory Committee	Tablan Ofelia	MMWR Recomm Rep.	https://pubmed.ncbi.nlm.nih.gov/15048056/	2004
yes	yes	318	Allergic bronchopulmonary aspergillosis: radiological and microbiological profile of patients presented in an outpatient pulmonary clinic in a developing country	Iqbal Nousheen	Monaldi Arch Chest Dis.	10.4081/monaldi.2023.2803	2023
yes	yes	319	Fungal Co-infections Associated with Global COVID-19 Pandemic: A Clinical and Diagnostic Perspective from China	Song Ge	Mycopathologia.	10.1007/s11046-020-00462-9	2020
yes	yes	320	Fatal Invasive Pulmonary Aspergillosis in COVID-19 Patient with Acute Myeloid Leukemia in Iran	Nasri Elahe	Mycopathologia.	10.1007/s11046-020-00493-2	2020
yes	yes	321	Occurrence of influenza A(H1N1)v infection and concomitant invasive pulmonary aspergillosis in a patient with chronic obstructive pulmonary disease	Carfagna Paolo	Mycoses.	10.1111/j.1439-0507.2010.01998.x	2011
yes	yes	322	Fatal pandemic influenza A/H1N1 infection complicated by probable invasive pulmonary aspergillosis	Kim Sung-Han	Mycoses.	10.1111/j.1439-0507.2011.02051.x	2011
yes	yes	323	Post-influenzal triazole-resistant aspergillosis following allogeneic stem cell transplantation	Talento Alida	Mycoses.	10.1111/myc.12770	2018
yes	yes	324	COVID-19-associated pulmonary aspergillosis (CAPA) in patients admitted with severe COVID-19 pneumonia: An observational study from Pakistan	Nasir Nosheen	Mycoses.	10.1111/myc.13135	2020
yes	yes	325	The double-edged sword of systemic corticosteroid therapy in viral pneumonia: A case report and comparative review of influenza-associated mucormycosis versus COVID-19 associated mucormycosis	Ahmadikia Kazem	Mycoses.	10.1111/myc.13256	2021
yes	yes	326	Invasive aspergillosis in critically ill patients: Review of definitions and diagnostic approaches	Jenks Jeffrey	Mycoses.	10.1111/myc.13274	2021
yes	yes	327	Incidence, risk factors and mortality of invasive pulmonary aspergillosis in patients with influenza: A systematic review and meta-analysis	Shi Changcheng	Mycoses.	10.1111/myc.13410	2021
yes	yes	328	Exposure to intravenous posaconazole in critically ill patients with influenza: A pharmacokinetic analysis of the POSA-FLU study	Van Daele Ruth	Mycoses.	10.1111/myc.13446	2022
yes	yes	329	Comparison of four diagnostic criteria for invasive pulmonary aspergillosis-A diagnostic accuracy study in critically ill patients	Schroeder Maria	Mycoses.	10.1111/myc.13478	2022
yes	yes	330	Isolated tracheobronchial mucormycosis: Report of a case and systematic review of literature	Damaraju Vikram	Mycoses.	10.1111/myc.13519	2023
yes	yes	331	Clinical characteristics, bacterial coinfections and outcomes in COVID-19-associated pulmonary aspergillosis in a third-level Mexican hospital during the COVID-19 pre-vaccination era	Hernández-Silva Graciela	Mycoses.	10.1111/myc.13693	2024
yes	yes	332	In vivo imaging of invasive aspergillosis with 18F-fluorodeoxysorbitol positron emission tomography	Kim Dong-Yeon	Nat Commun.	10.1038/s41467-022-29553-5	2022
yes	yes	333	Bridging of host-microbiota tryptophan partitioning by the serotonin pathway in fungal pneumonia	Renga Giorgia	Nat Commun.	10.1038/s41467-023-41536-8	2023
no		334	[Invasive pulmonary aspergillosis in influenza]	Kolwijck Eva	Ned Tijdschr Geneeskd	https://pubmed.ncbi.nlm.nih.gov/25714763/	2015
no		335	[Invasive pulmonary aspergillosis following influenza A infection]	Matsushima H	Nihon Kokyuki Gakkai Zasshi	https://pubmed.ncbi.nlm.nih.gov/11729687/	2001
no		336	[Fatal invasive pulmonary aspergillosis triggered by influenza B virus infection in an individual with idiopathic pulmonary fibrosis]	Sugino Keishi	Nihon Kokyuki Gakkai Zasshi	https://pubmed.ncbi.nlm.nih.gov/16617865/	2006
no		337	[Two cases of successfully treated invasive pulmonary aspergillosis following influenza virus infection]	Ohnishi Tsukasa	Nihon Kokyuki Gakkai Zasshi	https://www.jstage.jst.go.jp/article/jjars/45/4/45_45040349/_article/-char/en	2007
no		338	[Two cases of mixed infection following 2009 H1N1 influenza pneumonia]	Igarashi Akira	Nihon Kokyuki Gakkai Zasshi	https://pubmed.ncbi.nlm.nih.gov/21485158/	2011
no		339	Preparation and investigation of tumor affinity, uptake kinetic and transport mechanism of iodine-123-labelled amino acid derivatives in human pancreatic carcinoma and glioblastoma cells	Samnick S	Nucl Med Bio.	10.1016/s0969-8051(00)00176-1	2001
no		340	Whole-exome sequencing identifies variants in invasive pituitary adenomas	Lan Xiaolei	Oncol Lett.	10.3892/ol.2016.5029	2016
yes	no	341	Invasive Aspergillosis Associated With Severe Influenza Infections	Crum-Cianflone Nancy	Open Forum Infect Dis	10.1093/ofid/ofw171	2016	United States of America	8	in influenza cases admitted to the ICU	5	0.625	3	0.6	PCR	EORTC/MSG criteria (without criteria for immunosuppression)		ICU only	academic hospital	single-center	retrospective	observational	2015-2016
yes	yes	342	Outcomes in Invasive Pulmonary Aspergillosis Infections Complicated by Respiratory Viral Infections in Patients With Hematologic Malignancies: A Case-Control Study	Magira Eleni	Open Forum Infect Dis.	10.1093/ofid/ofz247	2019
yes	no	343	Invasive Aspergillosis After Influenza and Other Viral Respiratory Infections Among Intensive Care Unit Patients in a Commercially Insured Population in the United States, 2013-2018	Toda Mitsuru	Open Forum Infect Dis	10.1093/ofid/ofab091	2021	United States of America	7672	in influenza cases admitted to the ICU	25	0.0032586	1	0.04	ICD-Code	ICD-Code	n.m.	ICU only	n.m.	multicenter	retrospective	observational	2013-2018
yes	yes	344	Invasive Pulmonary Aspergillosis Complicating Noninfluenza Respiratory Viral Infections in Solid Organ Transplant Recipients	Apostolopoulou Anna	Open Forum Infect Dis.	10.1093/ofid/ofab478	2021
yes	yes	345	Coronavirus Disease 2019-Associated Invasive Fungal Infection	Baddley John	Open Forum Infect Dis.	10.1093/ofid/ofab510	2021
no		346	The influence of internal surface treatments on tensile bond strength for two ceramic systems	Kiyan Vanessa	Oper Dent.	10.2341/06-131	2007
yes	yes	347	Fighting infection: an ongoing challenge, part 3-antimycobacterials, antifungals, and antivirals	Turkoski Beatrice	Orthop Nurs.	10.1097/00006416-200509000-00017	2005
no		348	Quality improvement and patient safety in India-Present and future	Dave Nandini	Paediatr Anaesth.	10.1111/pan.14431	2022
yes	yes	349	β-Defensin-1 Regulates Influenza Virus Infection in Human Bronchial Epithelial Cells through the STAT3 Signaling Pathway	Othumpangat Sreekumar	Pathogens.	10.3390/pathogens12010123	2023
yes	yes	350	Pediatric infectious diseases: 2009 update for the Rogers' Textbook of Pediatric Intensive Care	Ackerman Alice	Pediatr Crit Care Med.	10.1097/PCC.0b013e3181c8790c	2010
no		351	Alternative donor HSCT in refractory acquired aplastic anemia - prevention of graft rejection and graft versus host disease by immunoablative conditioning and graft manipulation	Urban Christian	Pediatr Transplant.	10.1111/j.1399-3046.2012.01692.x	2012
yes	yes	352	Prolonged use of extracorporeal membrane oxygenation combined with prone positioning in patients with acute respiratory distress syndrome and invasive Aspergillosis	Otterspoor L	Perfusion.	10.1177/0267659112442098	2012
no		353	Improving Ex Vivo Nasal Mucosa Experimental Design for Drug Permeability Assessments: Correcting Mucosal Thickness Interference and Reevaluating Fluorescein Sodium as an Integrity Marker for Chemically Induced Mucosal Injury	Zhao Shengnan	Pharmaceuticals (Basel).	10.3390/ph18060889	2025
yes	yes	354	IL-6 signaling regulates the inflammatory response without impacting pathogen burden during influenza-associated pulmonary aspergillosis	Sharma Lokesh	Physiol Rep.	10.14814/phy2.70372	2025
no		355	Impulsive approach tendencies towards physical activity and sedentary behaviors, but not reflective intentions, prospectively predict non-exercise activity thermogenesis	Cheval Boris	PLoS One.	10.1371/journal.pone.0115238	2014
no		356	The inhibitor apoptosis protein antagonist Debio 1143 Is an attractive HIV-1 latency reversal candidate	Bobardt Michael	PLoS One.	10.1371/journal.pone.0211746	2019
yes	yes	357	[Medical clinical diagnostics for indoor mould exposure - Update 2023 (AWMF Register No. 161/001)]	Hurraß Julia	Pneumologie.	10.1055/a-2194-6914	2024
yes	no	358	Invasive pulmonary aspergillosis among patients with severe community-acquired pneumonia and influenza in ICUs: a retrospective cohort study	Lee Wei-Chun	Pneumonia (Nathan)	10.1186/s41479-024-00129-9	2024	Taiwan	59	in influenza cases admitted to the ICU for more than 24h	9	0.152542	6	0.666667	PCR	Schauwvlieghe criteria	both	ICU only	n.m.	single-center	retrospective	observational	2015-2018
yes	yes	359	Various patterns of acute alveolar haemorrhage in patients with microscopic polyangiitis: a clinicopathological study of four cases	Kuroda Naoto	Pol J Pathol.	10.5114/pjp.2018.81698	2018
no		360	[Invasive fungal infections. Epidemiology and new therapies]	Granier F	Presse Med.	https://pubmed.ncbi.nlm.nih.gov/11155734/	2000
no		361	Predicting and understanding seasonal influenza vaccination behaviour among forensic mental health inpatients	Borthwick Claire	Psychol Health.	10.1080/08870446.2020.1846038	2020
yes	yes	362	A case of influenza-associated invasive aspergillosis with cerebral hemorrhage due to infectious vasculopathy	Izumiya Ryou	Radiol Case Rep.	10.1016/j.radcr.2021.10.031	2022
yes	yes	363	Clinical Profile, Risk Factors, and Therapeutic Outcome of Cavitating Fungal Pneumonia Coinfection in COVID-19 Patients: A Retrospective Analysis	Kumar Arjun	Recent Adv Antiinfect Drug Discov.	10.2174/2772434417666220720122042	2022
no		364	A Review on Adaption of Microbiomes to Polynuclear Aromatic Hydrocarbons: An Alternate Approach to Environment Sustainability	Garg Ruchika	Recent Pat Biotechnol.	10.2174/0118722083343885250326070617	2025
yes	yes	365	Inhaled antimicrobial therapy: from cystic fibrosis to the flu	O'Riordan T	Respir Care.	https://pubmed.ncbi.nlm.nih.gov/10926381/	2000
yes	yes	366	Severe pulmonary aspergillosis post viral illness in immunocompetent patients: A case series	Ghassan Moujaes	Respir Med Case Rep.	10.1016/j.rmcr.2024.101991	2024
yes	yes	367	Bronchocentric granulomatosis associated with influenza-A virus infection	van der Klooster J	Respiration.	10.1159/000079649	2004
yes	no	368	A Higher Rate of Pulmonary Fungal Infection in Chronic Obstructive Pulmonary Disease Patients with Influenza in a Large Tertiary Hospital	Xu Linrui	Respiration.	10.1159/000501410	2019
yes	yes	369	Post-Tuberculosis Lung Disease: Clinical Review of an Under-Recognised Global Challenge	Allwood Brian	Respiration.	10.1159/000512531	2021
yes	yes	370	Invasive pulmonary aspergillosis associated with influenza B	Hasejima Nobuchika	Respirology	10.1111/j.1440-1843.2005.00593.x	2005
yes	yes	371	Diagnostic and therapeutic approach to fungal pneumonia in the critically ill patient	Fortún J	Rev Esp Quimioter.	10.37201/req/s01.21.2022	2022
yes	yes	372	SARS-CoV-2 and Aspergillus section Fumigati coinfection in an immunocompetent patient treated with corticosteroids	Sasoni Natalia	Rev Iberoam Micol.	10.1016/j.riam.2020.11.001	2020
no		373	[Invasive fungal infection over the last 30 years]	Silva José	Rev Iberoam Micol.	10.1016/j.riam.2021.03.003	2021
yes	yes	374	Tuning phosphorene and MoS2 2D materials for detecting volatile organic compounds associated with respiratory diseases	Allosh Alaa	RSC Adv.	10.1039/d3ra07685g	2024
yes	yes	375	Proteome Response of Chicken Embryo Fibroblast Cells to Recombinant H5N1 Avian Influenza Viruses with Different Neuraminidase Stalk Lengths	Li Yongtao	Sci Rep.	10.1038/srep40698	2017
yes	yes	376	Benchmarking selected computational gene network growing tools in context of virus-host interactions	Taye Biruhalem	Sci Rep.	10.1038/s41598-017-06020-6	2017
yes	yes	377	Co-infection of Chlamydia psittaci with H9N2, ORT and Aspergillus fumigatus contributes to severe pneumonia and high mortality in SPF chickens	Chu Jun	Sci Rep.	10.1038/s41598-017-14519-1	2017
yes	yes	378	Allergic inflammation alters the lung microbiome and hinders synergistic co-infection with H1N1 influenza virus and Streptococcus pneumoniae in C57BL/6 mice	LeMessurier Kim	Sci Rep.	10.1038/s41598-019-55712-8	2019
yes	yes	379	Synergistic and potential antifungal properties of tailored, one pot multicomponent monoterpenes co-delivered with fluconazole encapsulated nanostructure lipid carrier	Radwan Ibrahim	Sci Rep.	10.1038/s41598-024-63149-x	2024
yes	yes	380	Enhanced biocidal efficacy of alcohol based disinfectants with salt additives	Oh Euna	Sci Rep.	10.1038/s41598-025-87811-0	2025
yes	yes	381	A B1a-natural IgG-neutrophil axis is impaired in viral- and steroid-associated aspergillosis	Sarden Nicole	Sci Transl Med.	10.1126/scitranslmed.abq6682	2022
yes	yes	382	Invasive Pulmonary Aspergillosis in Hospital and Ventilator-Associated Pneumonias	Chen Fangyue	Semin Respir Crit Care Med.	10.1055/s-0041-1739472	2022
yes	yes	383	Handheld Multispectral Fluorescence Imaging System to Detect and Disinfect Surface Contamination	Sueker Mitchell	Sensors (Basel).	10.3390/s21217222	2021
yes	yes	384	Posaconazole versus fluconazole or itraconazole for prevention of invasive fungal infections in patients undergoing intensive cytotoxic therapy for acute myeloid leukemia or myelodysplasia: a cost effectiveness analysis	Dranitsaris George	Support Care Cancer.	10.1007/s00520-010-1022-7	2010
yes	yes	385	Severe bacterial superinfection based on influenza A (H1N1) pneumonia in a heart-lung transplant recipient	Yildirim Y	Thorac Cardiovasc Surg.	10.1055/s-0032-1331895	2013
no		386	Idiopathic acute pancreatitis (IAP)-a review of the literature and algorithm proposed for the diagnostic work-up of IAP	Aronen Anu	Transl Gastroenterol Hepatol.	10.21037/tgh-23-125	2024
yes	no	387	Prophylactic oseltamivir during major seasonal influenza H1N1 outbreak might reduce both H1N1 and associated pulmonary aspergillosis in children undergoing haploidentical transplantation	Jaiswal Sarita	Transpl Infect Dis.	10.1111/tid.13309	2020	India	43	in influenza cases	4	0.0930233	0	0	PCR	EORTC/MSG criteria	both	hospital	n.m.	n.m.	prospective	interventional	2018-2019
yes	yes	388	A eulogy for Dr Francisco Miguel Marty Forero	Koo Sophia	Transpl Infect Dis.	10.1111/tid.13645	2021
yes	yes	389	Invasive pulmonary aspergillosis following human metapneumovirus infection in solid-organ transplant recipients: Another virus to add to the list	Ramírez-Sánchez Isabel	Transpl Infect Dis.	10.1111/tid.14188	2023
yes	yes	390	Case report: cystic fibrosis, lung transplantation, and the novel H1N1 flu	Bresci S	Transplant Proc.	10.1016/j.transproceed.2010.05.028	2010
yes	yes	391	Renal transplantation in human immunodeficiency virus-positive patients: a report of four cases	Nunes A	Transplant Proc.	10.1016/j.transproceed.2014.05.030	2014
yes	yes	392	Virus-associated fungal infections and lost immune resistance	Sarden Nicole	Trends Immunol.	10.1016/j.it.2023.02.004	2023
yes	yes	393	Invasive pulmonary aspergillosis after influenza a infection in an immunocompetent patient	Kwon Oh	Tuberc Respir Dis (Seoul).	10.4046/trd.2013.75.6.260	2013
yes	yes	394	Fatal clinical course of probable invasive pulmonary aspergillosis with influenza B infection in an immunocompetent patient	Park Dong	Tuberc Respir Dis (Seoul).	10.4046/trd.2014.77.3.141	2014
no		395	[Voriconazole-induced periostitis]	Jakobsen Ditte	Ugeskr Laeger.	https://pubmed.ncbi.nlm.nih.gov/31036146/	2019
yes	yes	396	Therapeutic Antibodies for the Treatment of Respiratory Tract Infections-Current Overview and Perspectives	Mayor Alexie	Vaccines (Basel).	10.3390/vaccines9020151	2021
yes	yes	397	Emerging and reemerging diseases of avian wildlife	Pello Susan	Vet Clin North Am Exot Anim Pract.	10.1016/j.cvex.2013.02.001	2013
yes	yes	398	Disease transmission from companion parrots to dogs and cats: what is the real risk?	Bush Jamie	Vet Clin North Am Exot Anim Pract.	10.1016/j.cvsm.2011.07.004	2011
yes	yes	399	Evaluation of the health of free-ranging greater rheas (Rhea americana) in Argentina	Uhart M	Vet Rec.	10.1136/vr.158.9.297	2006
yes	yes	400	Early oseltamivir reduces risk for influenza-associated aspergillosis in a double-hit murine model	Seldeslachts Laura	Virulence.	10.1080/21505594.2021.1974327	2021
no		401	[The role of endogenous carbon monoxide in vascular remodeling in hypoxic pulmonary hypertension]	Zhen Guo	Zhongguo Ying Yong Sheng Li Xue Za Zhi.	https://pubmed.ncbi.nlm.nih.gov/21174820/	2002
no		402	Expression of hypoxia-inducible factor-1 alpha and endothelin-1 gene in hypoxic pulmonary hypertension	Ao Qilin	Zhonghua Bing Li Xue Za Zhi	https://pubmed.ncbi.nlm.nih.gov/12419162/	2002
no		403	[Expression and pathological implication of transforming growth factor-beta1 mRNA and endothelin-1 mRNA in intraacinar pulmonary arterioles of congenital heart disease accompanied with pulmonary hypertension]	Gao Bao-hui	Zhonghua Bing Li Xue Za Zhi	https://pubmed.ncbi.nlm.nih.gov/15938827/	2005
no		404	[Pathogenic and clinicopathologic study of invative mycosis in nose and paranasal sinus]	Zhang Sheng-Zhong	Zhonghua Er Bi Yan Hou Tou Jing Wai Ke Za Zhi	https://pubmed.ncbi.nlm.nih.gov/15906517/	2005
no		405	[Analysis of the etiology of hemoptysis and its diagnosis and treatment in 106 cases]	Yang Kangkang	Zhonghua Er Ke Za Zhi	10.3760/cma.j.issn.0578-1310.2016.02.013	2016
no		406	[Clinical characteristics of influenza acute respiratory distress syndrome in 2017 to 2018]	Sun B	Zhonghua Jie He He Hu Xi Za Zhi	10.3760/cma.j.issn.1001-0939.2019.01.005	2019
no		407	[The clinical characteristics of severe influenza virus pneumonia complicated with invasive pulmonary aspergillosis: a retrospective study of 15 cases]	Huang L	Zhonghua Jie He He Hu Xi Za Zhi	10.3760/cma.j.cn112147-20200109-00013	2020
no		408	[Advance in influenza associated Aspergillosis]	Liu R	Zhonghua Jie He He Hu Xi Za Zhi	10.3760/cma.j.cn112147-20191231-00868	2020
no		409	[Research status of severe influenza-associated invasive pulmonary aspergillosis in intensive care unit]	Zhang Y	Zhonghua Jie He He Hu Xi Za Zhi	10.3760/cma.j.cn112147-20200814-00900	2021
no		410	[Effect of hemin on the lung development and pulmonary arterial structural remodeling in congenital diaphragmatic hernia: experiment with rats]	Wang Yuan-Xiang	Zhonghua Yi Xue Za Zhi.	https://pubmed.ncbi.nlm.nih.gov/18756975/	2008
no		411	[The diagnostic performance of galactomannan detection in invasive pulmonary aspergillosis with severe and critically ill influenza]	Lin P	Zhonghua Yi Xue Za Zhi.	10.3760/cma.j.cn112137-20200811-02337	2021
yes	yes	412	Airborne Precautions	Ather Binish	StatPearls	NBK531468	2023
yes	no	413	Influenza-associated invasive aspergillosis in the ICU: a prospective, multicentre cohort study	Janssen Nico	Crit Care.	10.1186/s13054-025-05771-3	2025	Belgium / the Netherlands	140	in influenza cases admitted to the ICU	34	0.242857	15	0.441176	PCR	Verweij criteria	both	ICU only	n.m.	multicenter	prospective	observational	2017-2020
yes	no	414	Empirical antifungal treatment of critically ill patients with influenza-associated acute respiratory distress syndrome: A propensity score weighted observational study	Hatzl Stefan	Clin Infect Dis	10.1093/cid/ciaf507	2025	Austria	172	in influenza cases admitted to the ICU	24	0.139535	17	0.708333	PCR	FUNDICU criteria	both	ICU only	n.m.	multicenter	retrospective	observational	2016-2025	no but	early empirical therapy before confirmed IAPA diagnosis

## Sheet: 3 non-included studies
inclusion	reason		number	study name	first author	journal	DOI	year
no	wrong abbreviation	uses IPA for isopropyl alcohol	1	Highly Effective Salt-Activated Alcohol-Based Disinfectants with Enhanced Antimicrobial Activity	Oh Euna	ACS Nano	10.1021/acsnano.3c03315	2023
no	wrong abbreviation	uses IAP as inhibitors of apoptosis proteins	15	XIAP overexpression in islet beta-cells enhances engraftment and minimizes hypoxia-reperfusion injury	Emamaullee Juliet	Am J Transplant	10.1111/j.1600-6143.2005.00891.x	2005
no	wrong abbreviation	uses IPA I for a VDR gene	21	Protection from type 1 diabetes by vitamin D receptor haplotypes	Ramos-Lopez Elizabeth	Ann N Y Acad Sci	10.1196/annals.1375.050	2006
no	no mentioning of influenza, aspergillosis or similiar		26	Incidence and Genomic Background of Antibiotic Resistance in Food-Borne and Clinical Isolates of Salmonella enterica Serovar Derby from Spain	Vázquez Xenia	Antibiotics (Basel)	10.3390/antibiotics12071204	2023
no	no german or english publication		31	Influenza, SARS-CoV-2 and Invasive Pulmonary Aspergillosis	Clemente Marta	Arch Bronconeumol.	10.1016/j.arbres.2020.09.012	2020
no	no german or english publication		32	Invasive Aspergillosis as a Complication of Influenza Virus H3N2 Infection	Clemente Marta	Arch Bronconeumol.	10.1016/j.arbres.2019.12.024	2020
no	no mentioning of influenza, aspergillosis or similiar		33	Evaluation of the participation of ABCA1 transporter in epicardial and mediastinal adipose tissue from patients with coronary artery disease	Fuentevilla-Alvarez Giovanny	Arch Endocrinol Metab.	10.20945/2359-4292-2023-0188	2023
no	no mentioning of influenza, aspergillosis or similiar		34	Attitudes towards mental illness and help-seeking behaviors among South Asian Americans: Results of a pilot study	Roa Vani	Asian J Psychiatr	10.1016/j.ajp.2010.09.007	2011
no	wrong abbreviation	IPA as imidazopyridinamine	36	Identification of pyrrolo[3,2-c]pyridin-4-amine compounds as a new class of entry inhibitors against influenza viruses in vitro	Chang So Young	Biochem Biophys Res Commun.	10.1016/j.bbrc.2016.08.162	2016
no	wrong abbreviation	iAPA as ionized N-acryloyl phenylalanine	37	pH-responsive bioadhesive with robust and stable wet adhesion for gastric ulcer healing	Xie Ruilin	Biomaterials	10.1016/j.biomaterials.2024.122599	2024
no	wrong abbreviation	IAP as intracisternal A-type particle	41	An IAP retrotransposon in the mouse ADAMTS13 gene creates ADAMTS13 variant proteins that are less effective in cleaving von Willebrand factor multimers	Zhou Wenhua	Blood	10.1182/blood-2007-01-070953	2007
no	wrong abbreviation	IaPA as Ia proprioceptive afferents	51	Target-induced transcriptional control of dendritic patterning and connectivity in motor neurons by the ETS gene Pea3	Vrieseling Eline	Cell	10.1016/j.cell.2006.10.042	2006
no	wrong abbreviation	IAPA as ileoanal pouch anastomosis	58	[How does the ileoanal pouch keep its promises? : Functioning of the ileoanal pouch after restorative proctocolectomy]	Jansen-Winkeln B	Chirurg.	10.1007/s00104-017-0471-7	2017
no	no mentioning of influenza, aspergillosis or similiar		59	[Refundoplication for failed antireflux surgery. Experience in sixteen cases]	Spaventa-Ibarrola Antonio	Cir Cir.	https://www.researchgate.net/publication/6899898_Refundoplication_for_failed_antireflux_surgery_Experience_in_sixteen_cases	2006
no	wrong abbreviation	IPA as isopropanol	73	Disinfectant effectiveness against SARS-CoV-2 and influenza viruses present on human skin: model-based evaluation	Hirose Ryohei	Clin Microbiol Infect.	10.1016/j.cmi.2021.04.009	2021
no	wrong abbreviation	IPA as independent practice association	106	Managed care organization and the quality of diabetes care: the Translating Research Into Action for Diabetes (TRIAD) study	Kim Catherine	Diabetes Care	10.2337/diacare.27.7.1529	2004
no	wrong abbreviation	IPA as International Pharmaceutical Abstracts	112	Medications and Prescribing Patterns as Factors Associated with Hospitalizations from Long-Term Care Facilities: A Systematic Review	Wang Kate	Drugs Aging.	10.1007/s40266-018-0537-3	2018
no	wrong abbreviation	iAPA as inhibitory postural adjustment	136	Supra-spinal circuits shape inhibitory postural adjustments anticipating voluntary index-finger flexion	Caronni Antonio	Exp Brain Res.	10.1007/s00221-009-1931-1	2009
no	wrong abbreviation	IPA as indole-3-propionic acid	154	Shotgun metagenomics and systemic targeted metabolomics highlight indole-3-propionic acid as a protective gut microbial metabolite against influenza infection	Heumel Séverine	Gut Microbes.	10.1080/19490976.2024.2325067	2024
no	wrong abbreviation	IAPA as impulsive approach tendencies towards physical activity	155	Reflective and impulsive processes explain (in)effectiveness of messages promoting physical activity: a randomized controlled trial	Cheval Boris	Health Psychol.	10.1037/hea0000102	2014
no	wrong abbreviation	IAPA as intra acinar pulmonary arteries	159	[Effect of tetrandrine on expression of bFGF in lung tissue of rat with chronic hypoxic pulmonary hypertension]	Chen W	Hua Xi Yi Ke Da Xue Xue Bao	https://pubmed.ncbi.nlm.nih.gov/12733343/	2001
no	wrong abbreviation	iAPA as inhibition of antigen presentation attenuators	160	DC-CTL targeting carbonic anhydrase IX gene combined with iAPA therapy in the treatment of renal cell carcinoma	Ma Heran	Hum Vaccin Immunother.	10.1080/21645515.2021.1955610	2021
no	wrong abbreviation	IAPA as protein A immunoadsorption	184	Therapeutic apheresis in children: experience in a pediatric dialysis center	De Palo T	Int J Artif Organs.	https://pubmed.ncbi.nlm.nih.gov/11197743/	2000
no	wrong abbreviation	IAPA as IPMN-associated PDAC	187	A Comparison of Spatial and Phenotypic Immune Profiles of Pancreatic Ductal Adenocarcinoma and Its Precursor Lesions	Enzler Thomas	Int J Mol Sci.	10.3390/ijms25052953	2024
no	wrong abbreviation	IAAP as International Association for Analytical Psychology	205	Time for space at the table: an African American - Native American analyst-in-training's first-hand reflections. A call for the IAAP to publicly denounce (but not erase) the White supremacist writings of C.G. Jung	Carter Christopher	J Anal Psychol.	10.1111/1468-5922.12657	2021
no	no mentioning of influenza, aspergillosis or similiar		214	Anti-B-Cell Maturation Antigen BiTE Molecule AMG 420 Induces Responses in Multiple Myeloma	Topp Max	J Clin Oncol.	10.1200/JCO.19.02657	2020
no	wrong abbreviation	IAPA as acinar pulmonary arteries	241	The role of endogenous carbon monoxide in the hypoxic vascular remodeling of rat model of hypoxic pulmonary hypertension	Zhen Guohua	J Huazhong Univ Sci Technolog Med Sci.	10.1007/BF02829416	2003
no	wrong abbreviation	IAPA as acinar pulmonary arteries	242	Inhibition of expression of hypoxia-inducible factor-1alpha mRNA by nitric oxide in hypoxic pulmonary hypertension rats	Ao Qilin	J Huazhong Univ Sci Technolog Med Sci.	10.1007/BF02830693	2004
no	wrong abbreviation	IAPA as acinar pulmonary arteries	243	Effects of puerarin on pulmonary vascular remodeling and protein kinase C-alpha in chronic cigarette smoke exposure smoke-exposed rats	Zhu Zhaoxia	J Huazhong Univ Sci Technolog Med Sci.	10.1007/s11596-008-0107-8	2008
wrong DOI, at least not the same article			257	Elucidation of the Inhibitory Mechanisms of Nipponoparmelia laevior Lichen Extract against Influenza A (H1N1) Virus through Proteomic Analyses	Coung Tran	J Microbiol Biotechnol.	10.4014/jmb.0905.05044	2019
no	wrong abbreviation	Iapa as apamin-sensitive Ca2+-dependent K+ currents	266	Ionic mechanisms of autorhythmic firing in rat cerebellar Golgi cells	Forti Lia	J Physiol.	10.1113/jphysiol.2006.110858	2006
no	no german or english publication		275	[Invasive aspergillosis in "nonimmunocompromised" patients (case reports)]	Soják Ľbomír	Klein Mikrobiol Infekc Lek.	https://pubmed.ncbi.nlm.nih.gov/31971246/	2019
no	wrong abbreviation	IAPA as alanine (Syn-A/IAP-A)	286	Efficiency Enhancement in Peptide Hydrogelators: The Crucial Role of Side Chain Hydrogen Bonding Over Aromatic π-π Interactions	Unnikrishnan Anagha	Langmuir.	10.1021/acs.langmuir.4c02972	2024
no	no german or english publication		297	[Invasive pulmonary aspergillosis in an immunocompetent patient presenting with influenza infection]	Saint-Léger P	Med Mal Infect.	10.1016/j.medmal.2019.01.004	2019
no	no german or english publication		334	[Invasive pulmonary aspergillosis in influenza]	Kolwijck Eva	Ned Tijdschr Geneeskd	https://pubmed.ncbi.nlm.nih.gov/25714763/	2015
no	no german or english publication		335	[Invasive pulmonary aspergillosis following influenza A infection]	Matsushima H	Nihon Kokyuki Gakkai Zasshi	https://pubmed.ncbi.nlm.nih.gov/11729687/	2001
no	no german or english publication		336	[Fatal invasive pulmonary aspergillosis triggered by influenza B virus infection in an individual with idiopathic pulmonary fibrosis]	Sugino Keishi	Nihon Kokyuki Gakkai Zasshi	https://pubmed.ncbi.nlm.nih.gov/16617865/	2006
no	no german or english publication		337	[Two cases of successfully treated invasive pulmonary aspergillosis following influenza virus infection]	Ohnishi Tsukasa	Nihon Kokyuki Gakkai Zasshi	https://www.jstage.jst.go.jp/article/jjars/45/4/45_45040349/_article/-char/en	2007
no	no german or english publication		338	[Two cases of mixed infection following 2009 H1N1 influenza pneumonia]	Igarashi Akira	Nihon Kokyuki Gakkai Zasshi	https://pubmed.ncbi.nlm.nih.gov/21485158/	2011
no	wrong abbreviation	Iapa as p-amino-3-[123I]iodo-l-phenylalanine	339	Preparation and investigation of tumor affinity, uptake kinetic and transport mechanism of iodine-123-labelled amino acid derivatives in human pancreatic carcinoma and glioblastoma cells	Samnick S	Nucl Med Bio.	10.1016/s0969-8051(00)00176-1	2001
no	wrong abbreviation	IPA as invasive pituitary adenoma	340	Whole-exome sequencing identifies variants in invasive pituitary adenomas	Lan Xiaolei	Oncol Lett.	10.3892/ol.2016.5029	2016
no	wrong abbreviation	IAPA as In-Ceram Alumina with 50 mikrom aluminum oxide (APA) sandblasting	346	The influence of internal surface treatments on tensile bond strength for two ceramic systems	Kiyan Vanessa	Oper Dent.	10.2341/06-131	2007
no	no mentioning of influenza, aspergillosis or similiar		348	Quality improvement and patient safety in India-Present and future	Dave Nandini	Paediatr Anaesth.	10.1111/pan.14431	2022
no	wrong abbreviation	FLU as a chemotherapeutic regime	351	Alternative donor HSCT in refractory acquired aplastic anemia - prevention of graft rejection and graft versus host disease by immunoablative conditioning and graft manipulation	Urban Christian	Pediatr Transplant.	10.1111/j.1399-3046.2012.01692.x	2012
no	wrong abbreviation	Flu as fluorescein	353	Improving Ex Vivo Nasal Mucosa Experimental Design for Drug Permeability Assessments: Correcting Mucosal Thickness Interference and Reevaluating Fluorescein Sodium as an Integrity Marker for Chemically Induced Mucosal Injury	Zhao Shengnan	Pharmaceuticals (Basel).	10.3390/ph18060889	2025
no	wrong abbreviation	IAPA as impulsive approach tendencies towards physical activity behaviors	355	Impulsive approach tendencies towards physical activity and sedentary behaviors, but not reflective intentions, prospectively predict non-exercise activity thermogenesis	Cheval Boris	PLoS One.	10.1371/journal.pone.0115238	2014
no	wrong abbreviation	IAPa as apoptosis protein antagonist	356	The inhibitor apoptosis protein antagonist Debio 1143 Is an attractive HIV-1 latency reversal candidate	Bobardt Michael	PLoS One.	10.1371/journal.pone.0211746	2019
no	no german or english publication		360	[Invasive fungal infections. Epidemiology and new therapies]	Granier F	Presse Med.	https://pubmed.ncbi.nlm.nih.gov/11155734/	2000
no	wrong abbreviation	IPA as Interpretative Phenomenological Analysis	361	Predicting and understanding seasonal influenza vaccination behaviour among forensic mental health inpatients	Borthwick Claire	Psychol Health.	10.1080/08870446.2020.1846038	2020
no	wrong abbreviation	FLU as Fluoranthene	364	A Review on Adaption of Microbiomes to Polynuclear Aromatic Hydrocarbons: An Alternate Approach to Environment Sustainability	Garg Ruchika	Recent Pat Biotechnol.	10.2174/0118722083343885250326070617	2025
no	no german or english publication		373	[Invasive fungal infection over the last 30 years]	Silva José	Rev Iberoam Micol.	10.1016/j.riam.2021.03.003	2021
no	wrong abbreviation	IAP as idiopathic acute pancreatitis	386	Idiopathic acute pancreatitis (IAP)-a review of the literature and algorithm proposed for the diagnostic work-up of IAP	Aronen Anu	Transl Gastroenterol Hepatol.	10.21037/tgh-23-125	2024
no	no german or english publication		395	[Voriconazole-induced periostitis]	Jakobsen Ditte	Ugeskr Laeger.	https://pubmed.ncbi.nlm.nih.gov/31036146/	2019
no	no german or english publication		401	[The role of endogenous carbon monoxide in vascular remodeling in hypoxic pulmonary hypertension]	Zhen Guo	Zhongguo Ying Yong Sheng Li Xue Za Zhi.	https://pubmed.ncbi.nlm.nih.gov/21174820/	2002
no	wrong abbreviation	IAPA as intraacinar pulmonary artery	402	Expression of hypoxia-inducible factor-1 alpha and endothelin-1 gene in hypoxic pulmonary hypertension	Ao Qilin	Zhonghua Bing Li Xue Za Zhi	https://pubmed.ncbi.nlm.nih.gov/12419162/	2002
no	no german or english publication		403	[Expression and pathological implication of transforming growth factor-beta1 mRNA and endothelin-1 mRNA in intraacinar pulmonary arterioles of congenital heart disease accompanied with pulmonary hypertension]	Gao Bao-hui	Zhonghua Bing Li Xue Za Zhi	https://pubmed.ncbi.nlm.nih.gov/15938827/	2005
no	no german or english publication		404	[Pathogenic and clinicopathologic study of invative mycosis in nose and paranasal sinus]	Zhang Sheng-Zhong	Zhonghua Er Bi Yan Hou Tou Jing Wai Ke Za Zhi	https://pubmed.ncbi.nlm.nih.gov/15906517/	2005
no	no german or english publication		405	[Analysis of the etiology of hemoptysis and its diagnosis and treatment in 106 cases]	Yang Kangkang	Zhonghua Er Ke Za Zhi	10.3760/cma.j.issn.0578-1310.2016.02.013	2016
no	no german or english publication		406	[Clinical characteristics of influenza acute respiratory distress syndrome in 2017 to 2018]	Sun B	Zhonghua Jie He He Hu Xi Za Zhi	10.3760/cma.j.issn.1001-0939.2019.01.005	2019
no	no german or english publication		407	[The clinical characteristics of severe influenza virus pneumonia complicated with invasive pulmonary aspergillosis: a retrospective study of 15 cases]	Huang L	Zhonghua Jie He He Hu Xi Za Zhi	10.3760/cma.j.cn112147-20200109-00013	2020
no	no german or english publication		408	[Advance in influenza associated Aspergillosis]	Liu R	Zhonghua Jie He He Hu Xi Za Zhi	10.3760/cma.j.cn112147-20191231-00868	2020
no	no german or english publication		409	[Research status of severe influenza-associated invasive pulmonary aspergillosis in intensive care unit]	Zhang Y	Zhonghua Jie He He Hu Xi Za Zhi	10.3760/cma.j.cn112147-20200814-00900	2021
no	no german or english publication		410	[Effect of hemin on the lung development and pulmonary arterial structural remodeling in congenital diaphragmatic hernia: experiment with rats]	Wang Yuan-Xiang	Zhonghua Yi Xue Za Zhi.	https://pubmed.ncbi.nlm.nih.gov/18756975/	2008
no	no german or english publication		411	[The diagnostic performance of galactomannan detection in invasive pulmonary aspergillosis with severe and critically ill influenza]	Lin P	Zhonghua Yi Xue Za Zhi.	10.3760/cma.j.cn112137-20200811-02337	2021

## Sheet: 4 excluded studies
inclusion	exclusion	reason	number	study name	first author	journal	DOI	year
yes	yes	case report, case series with less than 5 study participants, review, survey, guideline, positional paper, editorial	2	Two year follow-up of a garbage collector with allergic bronchopulmonary aspergillosis (ABPA)	Allmers H	Am J Ind Med	10.1002/(sici)1097-0274(200004)37:4<438::aid-ajim14>3.0.co;2-a	2000
yes	yes	case report, case series with less than 5 study participants, review, survey, guideline, positional paper, editorial	3	Occupational hypersensitivity pneumonitis due to molds in an onion and potato sorter	Merget R	Am J Ind Med	10.1002/ajim.20534	2008
yes	yes	case report, case series with less than 5 study participants, review, survey, guideline, positional paper, editorial	4	Antimicrobial resistance prevention initiative--an update: proceedings of an expert panel on resistance	Moellering Robert	Am J Infect Control	10.1016/j.ajic.2007.08.001	2007
yes	yes	case report, case series with less than 5 study participants, review, survey, guideline, positional paper, editorial	5	Antimicrobial resistance prevention initiative--an update: proceedings of an expert panel on resistance	Moellering Robert	Am J Med	10.1016/j.amjmed.2007.04.001	2007
yes	yes	case report, case series with less than 5 study participants, review, survey, guideline, positional paper, editorial	6	Acute Post-Influenza Aspergillosis with Central Airway Obstruction Mimicking Asthma	Magira Eleni	Am J Med Sci	10.1016/j.amjms.2020.08.015	2020
yes	yes	case report, case series with less than 5 study participants, review, survey, guideline, positional paper, editorial	7	Subacute Invasive Pulmonary Aspergillosis Associated with Ankylosing Spondylitis	Attaway Amy	Am J Respir Crit Care Med	10.1164/rccm.201507-1476IM	2016
yes	yes	refers other included studies	11	Invasive Aspergillus Tracheobronchitis Emerging as a Highly Lethal Complication of Severe Influenza	van de Veerdonk Frank	Am J Respir Crit Care Med	10.1164/rccm.202005-1883ED	2020
yes	yes	refers other included studies	13	Viral-associated Pulmonary Aspergillosis: Have We Finally Overcome the Debate of Colonization versus Infection?	Albrich Werner	Am J Respir Crit Care Med	10.1164/rccm.202306-1022ED	2023
yes	yes	no epidemiological data for IAPA, no influenza as sample size with Aspergillus infections within or only IAPA numbers (no influenza population at risk)	16	Epidemiology and Immediate Indirect Effects of Respiratory Viruses in Lung Transplant Recipients: A 5-Year Prospective Study	Peghin M	Am J Transplant	10.1111/ajt.14042	2017
yes	yes	no epidemiological data for IAPA, no influenza as sample size with Aspergillus infections within or only IAPA numbers (no influenza population at risk)	17	Climate Change and Respiratory Infections	Mirsaeidi Mehdi	Ann Am Thorac Soc	10.1513/AnnalsATS.201511-729PS	2016
yes	yes	case report, case series with less than 5 study participants, review, survey, guideline, positional paper, editorial	18	Pulmonary aspergillosis in non-immunocompromised patient with acute respiratory distress syndrome during A (H1N1) infection	Passouant O	Ann Fr Anesth Reanim	10.1016/j.annfar.2011.07.010	2011
yes	yes	no epidemiological data for IAPA, no influenza as sample size with Aspergillus infections within or only IAPA numbers (no influenza population at risk)	19	Risk factors for invasive aspergillosis in ICU patients with COVID-19: current insights and new key elements	Montrucchio	Ann Intensive Care	10.1186/s13613-021-00923-4	2021
yes	yes	case report, case series with less than 5 study participants, review, survey, guideline, positional paper, editorial	25	Isavuconazole Exposure in Critically Ill Patients Treated with Extracorporeal Membrane Oxygenation: Two Case Reports and a Narrative Literature Review	Mertens Beatrijs	Antibiotics (Basel)	10.3390/antibiotics12071085	2023
yes	yes	case report, case series with less than 5 study participants, review, survey, guideline, positional paper, editorial	27	The Role of Adult Vaccines as Part of Antimicrobial Stewardship: A Scoping Review	Williams Charles	Antibiotics (Basel)	10.3390/antibiotics12091429	2023
yes	yes	no epidemiological data for IAPA, no influenza as sample size with Aspergillus infections within or only IAPA numbers (no influenza population at risk)	28	Flucloxacillin Results in Suboptimal Plasma Voriconazole Concentrations	Muilwijk Eline	Antimicrob Agents Chemother.	10.1128/AAC.00915-17	2017
yes	yes	case report, case series with less than 5 study participants, review, survey, guideline, positional paper, editorial	29	From Pichia anomala killer toxin through killer antibodies to killer peptides for a comprehensive anti-infective strategy	Polonelli Luciano	Antonie Van Leeunwenhoek	10.1007/s10482-010-9496-3	2010
yes	yes	case report, case series with less than 5 study participants, review, survey, guideline, positional paper, editorial	30	Invasive pulmonary aspergillosis in the intensive care unit: current challenges and best practices	Gaffney Sarah	APMIS	10.1111/apm.13316	2023
yes	yes	animal study, in vitro-study or material-focused study	35	A clinical survey of common avian infectious diseases in China	Zhuang Qing-Ye	Avian Dis.	10.1637/10709-110113-ResNote.1	2014
yes	yes	animal study, in vitro-study or material-focused study	38	Synthesis and biological evaluation of substituted phenyl azetidine-2-one sulphonyl derivatives as potential antimicrobial and antiviral agents	Mandal Milan	Bioorg Chem.	10.1016/j.bioorg.2020.104320	2020
yes	yes	animal study, in vitro-study or material-focused study	39	Dysregulated Pulmonary Inflammatory Responses Exacerbate the Outcome of Secondary Aspergillosis Following Influenza	Lee Chrono	bioRxiv	10.1101/2023.06.27.546808	2023
yes	yes	animal study, in vitro-study or material-focused study	40	Restoration of Type 17 immune signaling is not sufficient for protection during influenza-associated pulmonary aspergillosis	Ahmad Aijaz	bioRxiv	10.1101/2024.07.01.601559	2024
yes	yes	no epidemiological data for IAPA, no influenza as sample size with Aspergillus infections within or only IAPA numbers (no influenza population at risk)	42	Antifungal prophylaxis in chemotherapy-associated neutropenia: a retrospective, observational study	Riedel Amy	BMC Infect Dis.	10.1186/1471-2334-7-70	2007
yes	yes	case report, case series with less than 5 study participants, review, survey, guideline, positional paper, editorial	43	Next-generation sequencing technology for detecting pulmonary fungal infection in bronchoalveolar lavage fluid of a patient with dermatomyositis: a case report and literature review	Zhang Kaiyu	BMC Infect Dis.	10.1186/s12879-020-05341-8	2020
yes	yes	case report, case series with less than 5 study participants, review, survey, guideline, positional paper, editorial	45	Invasive aspergillosis in critically ill patients with diabetes mellitus: a systematic review and meta-analysis	Liu Yuhua	BMC Infect Dis.	10.1186/s12879-025-10560-y	2025
yes	yes	no epidemiological data for IAPA, no influenza as sample size with Aspergillus infections within or only IAPA numbers (no influenza population at risk)	47	Flexible bronchoscopy in the diagnosis of pulmonary infiltrates following autologous peripheral stem cell transplantation for advanced breast cancer	Soubani A	Bone Marrow Transplant	10.1038/sj.bmt.1703273	2001
yes	yes	case report, case series with less than 5 study participants, review, survey, guideline, positional paper, editorial	48	An overview of COVID-19 related to fungal infections: what do we know after the first year of pandemic?	Vitale R	Braz J Mircobiol.	10.1007/s42770-022-00704-6	2022
yes	yes	no epidemiological data for IAPA, no influenza as sample size with Aspergillus infections within or only IAPA numbers (no influenza population at risk)	49	Diagnostic Utility of Bronchoalveolar Lavage in Patients with Acute Leukemia under Broad-Spectrum Anti-Infective Treatment	Ghandili Susanne	Cancers (Basel).	10.3390/cancers14112773	2022
yes	yes	case report, case series with less than 5 study participants, review, survey, guideline, positional paper, editorial	50	Hantavirus Cardiopulmonary Syndrome and Diffuse Alveolar Hemorrhage in the Era of COVID-19	Hamid Khizar	Case Rep Infect Dis.	10.1155/2021/8800500	2021
yes	yes	animal study, in vitro-study or material-focused study	52	Neuraminidase and SIGLEC15 modulate the host defense against pulmonary aspergillosis	Dewi Intan	Cell Rep Med.	10.1016/j.xcrm.2021.100289	2021
yes	yes	no epidemiological data for IAPA, no influenza as sample size with Aspergillus infections within or only IAPA numbers (no influenza population at risk)	53	A Fragile Balance: Does Neutrophil Extracellular Trap Formation Drive Pulmonary Disease Progression?	Block Helena	Cells	10.3390/cells10081932	2021
yes	yes	case report, case series with less than 5 study participants, review, survey, guideline, positional paper, editorial	54	Fever and progressive respiratory failure in three elderly family members	Eun-Hyung Lee F	Chest	10.1378/chest.128.3.1863	2005
yes	yes	case report, case series with less than 5 study participants, review, survey, guideline, positional paper, editorial	56	A 61-Year-Old Man With Influenza Pneumonia and New Onset Hemoptysis	Saha Biplab	Chest	10.1016/j.chest.2021.02.065	2021
yes	yes	case report, case series with less than 5 study participants, review, survey, guideline, positional paper, editorial	57	Prevalence, Risk Factors, Clinical Features, and Outcome of Influenza-Associated Pulmonary Aspergillosis in Critically Ill Patients: A Systematic Review and Meta-Analysis	Yu Lawrence	Chest	10.1016/j.chest.2023.09.019	2023
yes	yes	case report, case series with less than 5 study participants, review, survey, guideline, positional paper, editorial	60	Breath Metabolites to Diagnose Infection	Berna Amalia	Clin Chem.	10.1093/clinchem/hvab218	2021
yes	yes	no epidemiological data for IAPA, no influenza as sample size with Aspergillus infections within or only IAPA numbers (no influenza population at risk)	61	Influenza infections after hematopoietic stem cell transplantation: risk factors, mortality, and the effect of antiviral therapy	Nichols W	Clin Infect Dis.	10.1086/425004	2004
yes	yes	case report, case series with less than 5 study participants, review, survey, guideline, positional paper, editorial	63	Invasive aspergillosis complicating pandemic influenza A (H1N1) infection in severely immunocompromised patients	Garcia-Vidal Carolina	Clin Infect Dis.	10.1093/cid/cir485	2011
yes	yes	case report, case series with less than 5 study participants, review, survey, guideline, positional paper, editorial	64	Influenza and Invasive Aspergillosis in Immunocompromised Patients	Dunbar Albert	Clin Infect Dis.	10.1093/cid/ciz316	2019
yes	yes	case report, case series with less than 5 study participants, review, survey, guideline, positional paper, editorial	65	Influenza Coinfection: Be(a)ware of Invasive Aspergillosis	Verweij Paul	Clin Infect Dis.	10.1093/cid/ciz391	2020
yes	yes	case report, case series with less than 5 study participants, review, survey, guideline, positional paper, editorial	66	Influenza-Associated Pulmonary Aspergillosis: A Local or Global Lethal Combination?	Rijnders Bart	Clin Infect Dis.	10.1093/cid/ciaa010	2020
yes	yes	case report, case series with less than 5 study participants, review, survey, guideline, positional paper, editorial	68	Reply to Ku et al	Schwartz Ilan	Clin Infect Dis.	10.1093/cid/ciaa406	2021
yes	yes	case report, case series with less than 5 study participants, review, survey, guideline, positional paper, editorial	69	Dynamic Variation in Occurrence of Influenza A(H1N1)-Associated Invasive Pulmonary Aspergillosis in Southern Taiwan	Ku Yee-Huang	Clin Infect Dis.	10.1093/cid/ciaa404	2021
yes	yes	no epidemiological data for IAPA, no influenza as sample size with Aspergillus infections within or only IAPA numbers (no influenza population at risk)	70	Environmental variables associated with an increased risk of invasive aspergillosis	Garcia-Vidal C	Clin Microbiol Infect.	10.1111/1469-0691.12650	2014
yes	yes	case report, case series with less than 5 study participants, review, survey, guideline, positional paper, editorial	71	Intensive care management of influenza-associated pulmonary aspergillosis	Koehler P	Clin Microbiol Infect.	10.1016/j.cmi.2019.04.031	2019
yes	yes	case report, case series with less than 5 study participants, review, survey, guideline, positional paper, editorial	72	Erratum to "Intensive care management of influenza-associated pulmonary aspergillosis" [Clin microbiol infect 25 (12) (2019) 1501-1509]	Koehler P	Clin Microbiol Infect.	10.1016/j.cmi.2019.12.022	2019
yes	yes	case report, case series with less than 5 study participants, review, survey, guideline, positional paper, editorial	74	Pathogenesis of Respiratory Viral and Fungal Coinfections	Salazar Fabian	Clin Microbiol Rev.	10.1128/CMR.00094-21	2021
yes	yes	case report, case series with less than 5 study participants, review, survey, guideline, positional paper, editorial	76	Aspergillosis related to severe influenza: A worldwide phenomenon?	Liu Wei-Lun	Clin Respir J.	10.1111/crj.13036	2019
yes	yes	no epidemiological data for IAPA, no influenza as sample size with Aspergillus infections within or only IAPA numbers (no influenza population at risk)	77	Prophylactic antigen-specific T-cells targeting seven viral and fungal pathogens after allogeneic haemopoietic stem cell transplant	Gottlieb David	Clin Transl Immunology.	10.1002/cti2.1249	2021
yes	yes	no epidemiological data for IAPA, no influenza as sample size with Aspergillus infections within or only IAPA numbers (no influenza population at risk)	78	Analyzing disease risks associated with translocations	Sainsbury Anthony	Conserv Biol.	10.1111/j.1523-1739.2012.01839.x	2012
yes	yes	no epidemiological data for IAPA, no influenza as sample size with Aspergillus infections within or only IAPA numbers (no influenza population at risk)	79	Host adaptive immunity deficiency in severe pandemic influenza	Bermejo-Martin Jesus	Crit Care.	10.1186/cc9259	2010
yes	yes	no epidemiological data for IAPA, no influenza as sample size with Aspergillus infections within or only IAPA numbers (no influenza population at risk)	80	Fungal infections in adult patients on extracorporeal life support	Cavayas Yiorgos	Crit Care.	10.1186/s13054-018-2023-z	2018
yes	yes	case report, case series with less than 5 study participants, review, survey, guideline, positional paper, editorial	81	The pharmacokinetic challenge of treating invasive aspergillosis complicating severe influenzae assisted by extracorporeal membrane oxygenation	Winiszewski Hadrien	Crit Care.	10.1186/s13054-018-2285-5	2018
yes	yes	case report, case series with less than 5 study participants, review, survey, guideline, positional paper, editorial	82	International survey on influenza-associated pulmonary aspergillosis (IAPA) in intensive care units: responses suggest low awareness and potential underdiagnosis outside Europe	Thevissen Karin	Crit Care.	10.1186/s13054-020-2808-8	2020
yes	yes	case report, case series with less than 5 study participants, review, survey, guideline, positional paper, editorial	83	Correction to: International survey on influenza-associated pulmonary aspergillosis (IAPA) in intensive care units: responses suggest low awareness and potential underdiagnosis outside Europe	Thevissen Karin	Crit Care.	10.1186/s13054-020-02901-x	2020
yes	yes	case report, case series with less than 5 study participants, review, survey, guideline, positional paper, editorial	84	Detecting influenza-associated pulmonary aspergillosis by determination of galactomannan in broncho-alveolar lavage fluid and in serum: should we add (1,3)-beta-D-glucan to improve efficacy	Honore Patrick	Crit Care.	10.1186/s13054-020-03030-1	2020
yes	yes	no epidemiological data for IAPA, no influenza as sample size with Aspergillus infections within or only IAPA numbers (no influenza population at risk)	85	Point of care aspergillus testing in intensive care patients	Mercier Toine	Crit Care	10.1186/s13054-020-03367-7	2020
yes	yes	case report, case series with less than 5 study participants, review, survey, guideline, positional paper, editorial	87	Does Pulmonary Aspergillosis Complicate Coronavirus Disease 2019?	Beer Karlyn	Crit Care Explor.	10.1097/CCE.0000000000000211	2020
yes	yes	case report, case series with less than 5 study participants, review, survey, guideline, positional paper, editorial	89	Influenza-Associated Pulmonary Aspergillosis: Seek, and You Shall Find!	Feys Simon	Crit Care Med.	10.1097/CCM.0000000000005238	2021
yes	yes	case report, case series with less than 5 study participants, review, survey, guideline, positional paper, editorial	90	Aspergillus and Rhizopus Fungal Coinfection in a Patient With Multiple Myeloma	Aqsa Anum	Cureus	10.7759/cureus.8050	2020
yes	yes	case report, case series with less than 5 study participants, review, survey, guideline, positional paper, editorial	91	Opportunistic Infections in COVID-19: A Systematic Review and Meta-Analysis	Kurra Nithin	Cureus	10.7759/cureus.23687	2022
yes	yes	case report, case series with less than 5 study participants, review, survey, guideline, positional paper, editorial	92	A Rare Case of Chronic Invasive Pulmonary Aspergillosis	Vikhe Vikram	Cureus	10.7759/cureus.49944	2023
yes	yes	case report, case series with less than 5 study participants, review, survey, guideline, positional paper, editorial	93	Immunological response to COVID-19 and its role as a predisposing factor in invasive aspergillosis	Tavakoli Mahin	Curr Med Mycol.	10.18502/cmm.6.4.5442	2020
yes	yes	case report, case series with less than 5 study participants, review, survey, guideline, positional paper, editorial	95	Diagnosing invasive pulmonary aspergillosis in ICU patients: putting the puzzle together	Blot Stijn	Curr Opin Crit Care.	10.1097/MCC.0000000000000637	2019
yes	yes	case report, case series with less than 5 study participants, review, survey, guideline, positional paper, editorial	96	Secondary pneumonias in critically ill patients with COVID-19: risk factors and outcomes	Povoa Pedro	Curr Opin Crit Care.	10.1097/MCC.0000000000000860	2021
yes	yes	case report, case series with less than 5 study participants, review, survey, guideline, positional paper, editorial	97	Invasive pulmonary aspergillosis in the ICU: tale of a broadening risk profile	Koulenti Despoina	Curr Opin Crit Care.	10.1097/MCC.0000000000001070	2023
yes	yes	case report, case series with less than 5 study participants, review, survey, guideline, positional paper, editorial	98	Invasive pulmonary aspergillosis complicating severe influenza: epidemiology, diagnosis and treatment	Vanderbeke Lore	Curr Opin Crit Care.	10.1097/QCO.0000000000000504	2018
yes	yes	case report, case series with less than 5 study participants, review, survey, guideline, positional paper, editorial	99	Aspergillus fumigatus and pan-azole resistance: who should be concerned?	Wiederhold Nathan	Curr Opin Crit Care.	10.1097/QCO.0000000000000662	2020
yes	yes	case report, case series with less than 5 study participants, review, survey, guideline, positional paper, editorial	100	When should we use corticosteroids in severe community-acquired pneumonia?	Povoa Pedro	Curr Opin Infect Dis.	10.1097/QCO.0000000000000709	2021
yes	yes	case report, case series with less than 5 study participants, review, survey, guideline, positional paper, editorial	101	Invasive pulmonary aspergillosis associated with viral pneumonitis	Dewi Intan	Curr Opin Mircobiol.	10.1016/j.mib.2021.04.006	2021
yes	yes	case report, case series with less than 5 study participants, review, survey, guideline, positional paper, editorial	102	Host-directed therapies for antimicrobial resistant respiratory tract infections	Maeurer Markus	Curr Opin Pulm Med.	10.1097/MCP.0000000000000271	2016
yes	yes	case report, case series with less than 5 study participants, review, survey, guideline, positional paper, editorial	103	Disease-specific gaps within fungal respiratory tract infections: clinical features, diagnosis, and management in critically ill patients	Martin-Loeches Ignacio	Curr Opin Pulm Med.	10.1097/MCP.0000000000000865	2022
yes	yes	case report, case series with less than 5 study participants, review, survey, guideline, positional paper, editorial	104	Indirect-Acting Pan-Antivirals vs. Respiratory Viruses: A Fresh Perspective on Computational Multi-Target Drug Discovery	Kleandrova Valeria	Curr Top Med Chem.	10.2174/1568026621666211012110819	2021
yes	yes	case report, case series with less than 5 study participants, review, survey, guideline, positional paper, editorial	105	Emerging Human Health Problems Caused by Pathogenic and Immuno-activating Fungi	Summerbell Richard	Curr Top Microbiol Immunol.	10.1007/82_2025_314	2025
yes	yes	case report, case series with less than 5 study participants, review, survey, guideline, positional paper, editorial	107	Invasive pulmonary aspergillosis and influenza co-infection in immunocompetent hosts: case reports and review of the literature	Shah Melisa	Diagn Microbiol Infect Dis.	10.1016/j.diagmicrobio.2018.01.014	2018
yes	yes	case report, case series with less than 5 study participants, review, survey, guideline, positional paper, editorial	108	Cytokine Profile of Invasive Pulmonary Aspergillosis in Severe COVID-19 and Possible Therapeutic Targets	Russo Alessandro	Diagnostics (Basel)	10.3390/diagnostics12061364	2022
yes	yes	case report, case series with less than 5 study participants, review, survey, guideline, positional paper, editorial	109	COVID-19 Syndemic: Convergence of COVID-19, Pulmonary Aspergillosis (CAPA), Pulmonary Tuberculosis, Type 2 Diabetes Mellitus, and Arterial Hypertension	Badillo-Almaraz Jose Isaias	Diagnostics (Basel)	10.3390/diagnostics12092058	2022
yes	yes	case report, case series with less than 5 study participants, review, survey, guideline, positional paper, editorial	110	Invasive Pulmonary Aspergillosis: Not Only a Disease Affecting Immunosuppressed Patients	Zaragoza Rafael	Diagnostics (Basel)	10.3390/diagnostics13030440	2023
yes	yes	case report, case series with less than 5 study participants, review, survey, guideline, positional paper, editorial	111	Obstructive Tracheobronchitis in Influenza-Associated Pulmonary Aspergillosis	Zhang Shuyi	Diagnostics (Basel)	10.3390/diagnostics14151628	2024
yes	yes	case report, case series with less than 5 study participants, review, survey, guideline, positional paper, editorial	113	Aspergillus Tracheobronchitis in Influenza B	Frings Daniel	Dtsch Arztebl Int.	10.3238/arztebl.2019.0100b	2019
yes	yes	case report, case series with less than 5 study participants, review, survey, guideline, positional paper, editorial	114	Invasive Fungal Infection	von Lilienfeld-Toal Marie	Dtsch Arztebl Int.	10.3238/arztebl.2019.0271	2019
yes	yes	case report, case series with less than 5 study participants, review, survey, guideline, positional paper, editorial	115	[Invasive Pulmonary Aspergillosis]	Matthews Hanna	Dtsch Med Wochenschr.	10.1055/a-0817-7432	2019
yes	yes	case report, case series with less than 5 study participants, review, survey, guideline, positional paper, editorial	116	[Invasive fungal infections in ICU patients - What's New?]	Kochanek Matthias	Dtsch Med Wochenschr.	10.1055/a-1267-0763	2021
yes	yes	case report, case series with less than 5 study participants, review, survey, guideline, positional paper, editorial	117	Primary Vocal Cord Aspergillosis Can Involve the Trachea and Bronchus in Previously Healthy Patients: A Case Report	Wie Huasheng	Ear Nose Throat J.	10.1177/01455613241249097	2024
yes	yes	animal study, in vitro-study or material-focused study	118	Damping excessive viral-induced IFN-γ rescues the impaired anti-Aspergillus host immune response in influenza-associated pulmonary aspergillosis	Seldeslachts Laura	EBioMedicine	10.1016/j.ebiom.2024.105347	2024
yes	yes	case report, case series with less than 5 study participants, review, survey, guideline, positional paper, editorial	119	Invasive aspergillosis after pandemic (H1N1) 2009	Lat Asma	Emerg Infect Dis.	10.3201/eid1606.100165	2010
yes	yes	case report, case series with less than 5 study participants, review, survey, guideline, positional paper, editorial	120	Knowledge of Infectious Disease Specialists Regarding Aspergillosis Complicating Influenza, United States	Toda Mitsuru	Emerg Infect Dis.	10.3201/eid2604.190953	2020
yes	yes	case report, case series with less than 5 study participants, review, survey, guideline, positional paper, editorial	121	Fatal Invasive Aspergillosis and Coronavirus Disease in an Immunocompetent Patient	Blaize Marion	Emerg Infect Dis.	10.3201/eid2607.201603	2020
yes	yes	case report, case series with less than 5 study participants, review, survey, guideline, positional paper, editorial	122	Aspergillosis Complicating Severe Coronavirus Disease	Marr Kieren A	Emerg Infect Dis.	10.3201/eid2701.202896	2020
yes	yes	case report, case series with less than 5 study participants, review, survey, guideline, positional paper, editorial	124	Influenza A (H1N1) complicated by invasive aspergillosis in non-severely immunocompromised patients	Hoyo-Ulloa Irma	Enferm Infecc Microbiol Clin.	10.1016/j.eimc.2012.02.019	2012
yes	yes	no epidemiological data for IAPA, no influenza as sample size with Aspergillus infections within or only IAPA numbers (no influenza population at risk)	127	Epidemiology and clinical impact of viral, atypical, and fungal respiratory pathogens in symptomatic immunocompromised patients: a two-center study using a multi-parameter customized respiratory Taqman® array card	Steensels Deborah	Eur J Clin Microbiol Infect Dis.	10.1007/s10096-019-03579-y	2019
yes	yes	animal study, in vitro-study or material-focused study	131	Th2-dependent disappearance and phenotypic conversion of mouse alveolar macrophages	Dietschmann Axel	Eur J Immunol.	10.1002/eji.202350475	2023
yes	yes	animal study, in vitro-study or material-focused study	132	STAT6-induced production of mucus and resistin-like molecules in lung Club cells does not protect against helminth or influenza A virus infection	Ruhl Andreas	Eur J Immunol.	10.1002/eji.202350558	2024
yes	yes	case report, case series with less than 5 study participants, review, survey, guideline, positional paper, editorial	133	Voriconazole -- better chances for patients with invasive mycoses	Ghannoum Mahmoud	Eur J Med Res.	https://pubmed.ncbi.nlm.nih.gov/12069915/	2002
yes	yes	case report, case series with less than 5 study participants, review, survey, guideline, positional paper, editorial	134	Pulmonary aspergillosis: diagnosis and treatment	Lamoth Frederic	Eur Respir Rev.	10.1183/16000617.0114-2022	2022
yes	yes	case report, case series with less than 5 study participants, review, survey, guideline, positional paper, editorial	135	Viral reactivations and fungal infections in nonresolving acute respiratory distress syndrome	Maessen Lenn	Eur Respir Rev.	10.1183/16000617.0153-2024	2025
yes	yes	case report, case series with less than 5 study participants, review, survey, guideline, positional paper, editorial	137	Efficacy and safety of Isavuconazole for the treatment of invasive Aspergillus infection - an update of the literature	Sivasubramanian Geetha	Expert Opin Pharmacother.	10.1080/14656566.2022.2032645	2022
yes	yes	case report, case series with less than 5 study participants, review, survey, guideline, positional paper, editorial	138	Point-of-care testing for viral-associated pulmonary aspergillosis	Aerts Robina	Expert Rev Mol Diagn.	10.1080/14737159.2023.2257597	2023
yes	yes	case report, case series with less than 5 study participants, review, survey, guideline, positional paper, editorial	139	Invasive pulmonary aspergillosis in patients with influenza infection: report of two cases and systematic review of the literature	Alshabani Khaled	Expert Rev Respir Med.	10.1586/17476348.2015.996132	2014
yes	yes	case report, case series with less than 5 study participants, review, survey, guideline, positional paper, editorial	140	Honey microbiota, methods for determining the microbiological composition and the antimicrobial effect of honey - A review	Luca Liliana	Food Chem X.	10.1016/j.fochx.2024.101524	2024
yes	yes	case report, case series with less than 5 study participants, review, survey, guideline, positional paper, editorial	141	Nonsteroidal antiinflammatory drug-exacerbated respiratory disease: molecular mechanism, management and treatment	Ley-Tomas J J	Front Allergy.	10.3389/falgy.2024.1462985	2024
yes	yes	no epidemiological data for IAPA, no influenza as sample size with Aspergillus infections within or only IAPA numbers (no influenza population at risk)	142	Risk factors and the value of microbiological examinations of COVID-19 associated pulmonary aspergillosis in critically ill patients in intensive care unit: the appropriate microbiological examinations are crucial for the timely diagnosis of CAPA	Zhou Xiaoyi	Front Cell Infect Microbiol.	10.3389/fcimb.2023.1287496	2023
yes	yes	animal study, in vitro-study or material-focused study	144	ProcCluster® and procaine hydrochloride inhibit the growth of Aspergillus species and exert antimicrobial properties during coinfection with influenza A viruses and A. fumigatus in vitro	König Sarah	Front Cell Infect Microbiol.	10.3389/fcimb.2024.1445428	2024
yes	yes	no epidemiological data for IAPA, no influenza as sample size with Aspergillus infections within or only IAPA numbers (no influenza population at risk)	145	Aspergillus identification through bronchoscope in intensive care unit - a retrospective, databased cohort study	Cheng Hsin-I	Front Cell Infect Microbiol.	10.3389/fcimb.2024.1471298	2025
yes	yes	no epidemiological data for IAPA, no influenza as sample size with Aspergillus infections within or only IAPA numbers (no influenza population at risk)	146	Development of novel parameters for pathogen identification in clinical metagenomic next-generation sequencing	Jiang Xiwen	Front Genet.	10.3389/fgene.2023.1266990	2023
yes	yes	case report, case series with less than 5 study participants, review, survey, guideline, positional paper, editorial	147	Impact of Host Genetics and Biological Response Modifiers on Respiratory Tract Infections	Lacome Alicia	Front Immunol.	10.3389/fimmu.2019.01013	2019
yes	yes	animal study, in vitro-study or material-focused study	148	Proteomic Analysis Reveals a Novel Therapeutic Strategy Using Fludarabine for Steroid-Resistant Asthma Exacerbation	Liu Xiaoming	Front Immunol.	10.3389/fimmu.2022.805558	2022
yes	yes	animal study, in vitro-study or material-focused study	149	Restoration of Type 17 immune signaling is not sufficient for protection during influenza-associated pulmonary aspergillosis	Ahmad Aijaz	Front Immunol.	10.3389/fimmu.2025.1529849	2025
yes	yes	case report, case series with less than 5 study participants, review, survey, guideline, positional paper, editorial	151	The Important Role of Endoscopy in Management of Pediatric Pseudomembranous Necrotizing Tracheitis	Wu Xiling	Front. Pediatr.	10.3389/fped.2020.00360	2020
yes	yes	animal study, in vitro-study or material-focused study	153	Overexpression of mature insulin-like growth factor (IGF)-II leads to growth arrest in Caco-2 human colon cancer cells	Kim Eun	Growth Horm IGF Res.	10.1016/j.ghir.2004.11.005	2005
yes	yes	case report, case series with less than 5 study participants, review, survey, guideline, positional paper, editorial	156	Invasive pulmonary aspergillosis in three cases of influenza	Selegatto Glória	Health Sci Rep.	10.1002/hsr2.578	2022
yes	yes	case report, case series with less than 5 study participants, review, survey, guideline, positional paper, editorial	157	Infections in patients with chronic lymphocytic leukemia	Guarana Mariana	Hematol Transfus Cell Ther.	10.1016/j.htct.2023.05.006	2023
yes	yes	case report, case series with less than 5 study participants, review, survey, guideline, positional paper, editorial	158	Delayed opportunistic infections in hematopoietic stem cell transplantation patients: a surmountable challenge	Marr Kieren A	Hematology Am Soc Hematol Educ Program.	10.1182/asheducation-2012.1.265	2012
yes	yes	case report, case series with less than 5 study participants, review, survey, guideline, positional paper, editorial	161	Disseminated invasive aspergillosis in patients with severe influenza infection	Moneau Grégoire	IDCases.	10.1016/j.idcr.2020.e00777	2020
yes	yes	animal study, in vitro-study or material-focused study	162	Influenza virus infection exacerbates gene expression related to neurocognitive dysfunction in brains of old mice	Wu Wenxin	Immun Ageing	10.1186/s12979-024-00447-y	2024
yes	yes	animal study, in vitro-study or material-focused study	163	Humoral immune responses during asthma and influenza co-morbidity in mice	Doorley Laura	Immunobiology	10.1016/j.imbio.2017.08.002	2017
yes	yes	animal study, in vitro-study or material-focused study	164	The immune profile associated with acute allergic asthma accelerates clearance of influenza virus	Samarasinghe Amali	Immunol Cell Biol.	10.1038/icb.2013.113	2014
yes	yes	case report, case series with less than 5 study participants, review, survey, guideline, positional paper, editorial	165	Aspergillosis in the 'nonimmunocompromised' host	Stevens David	Immunol Invest.	10.3109/08820139.2011.614307	2011
yes	yes	animal study, in vitro-study or material-focused study	166	Bioaerosols in the Barcelona subway system	Triadó-Margarit X	Indoor Air.	10.1111/ina.12343	2017
yes	yes	case report, case series with less than 5 study participants, review, survey, guideline, positional paper, editorial	167	A Case of Acute Cerebral Aspergillosis Complicating Influenza A/H1N1pdm 2009	Kim Min Jae	Infect Chemother.	10.3947/ic.2013.45.2.225	2013
yes	yes	case report, case series with less than 5 study participants, review, survey, guideline, positional paper, editorial	168	Aspergillus Tracheobronchitis and Influenza A Co-infection in a Patient with AIDS and Neutropenia	Lee Ji-Yong	Infect Chemother.	10.3947/ic.2014.46.3.209	2014
yes	yes	no epidemiological data for IAPA, no influenza as sample size with Aspergillus infections within or only IAPA numbers (no influenza population at risk)	170	Prevention of acquired invasive fungal infection with decontamination regimen in mechanically ventilated ICU patients: a pre/post observational study	Massart Nicolas	Infect Dis (Lond)	10.1080/23744235.2023.2170460	2023
yes	yes	case report, case series with less than 5 study participants, review, survey, guideline, positional paper, editorial	172	Post-influenza aspergillosis, do not underestimate influenza B	Nulens Eric	Infect Drug Resist.	10.2147/IDR.S122390	2017
yes	yes	case report, case series with less than 5 study participants, review, survey, guideline, positional paper, editorial	173	Extracorporeal Membrane Oxygenation in Septic Cardiomyopathy Caused by Aspergillus Infection: The First Case Report	Wu Nengwen	Infect Drug Resist.	10.2147/IDR.S449491	2024
yes	yes	no epidemiological data for IAPA, no influenza as sample size with Aspergillus infections within or only IAPA numbers (no influenza population at risk)	174	Clinical Characteristics, Prognosis, and Risk Factors for Mortality in Influenza-Associated Pulmonary Aspergillosis and COVID-19-Associated Pulmonary Aspergillosis: A Multicenter Retrospective Study	Jiang Qiutang	Infect Drug Resist.	10.2147/IDR.S542063	2025
yes	yes	no epidemiological data for IAPA, no influenza as sample size with Aspergillus infections within or only IAPA numbers (no influenza population at risk)	175	Invasive fungal infections associated with prior respiratory viral infections in immunocompromised hosts	Ajmal Saira	Infection.	10.1007/s15010-018-1138-0	2018
yes	yes	case report, case series with less than 5 study participants, review, survey, guideline, positional paper, editorial	178	Diagnosis and treatment of invasive pulmonary aspergillosis in critically ill intensive care patients: executive summary of the German national guideline (AWMF 113-005)	Wichmann Dominic	Infection.	10.1007/s15010-025-02572-2	2025
yes	yes	case report, case series with less than 5 study participants, review, survey, guideline, positional paper, editorial	179	Severe respiratory failure in an immunocompetent host with invasive pulmonary aspergillosis and H1N1 influenza	Saccaro Luigi	Infez Med.	https://pubmed.ncbi.nlm.nih.gov/32487793/	2020
yes	yes	case report, case series with less than 5 study participants, review, survey, guideline, positional paper, editorial	180	Bacterial and fungal infections among patients with SARS-CoV-2 pneumonia	Antinori Spinello	Infez Med.	https://pubmed.ncbi.nlm.nih.gov/32532935/	2020
yes	yes	no epidemiological data for IAPA, no influenza as sample size with Aspergillus infections within or only IAPA numbers (no influenza population at risk)	181	Opportunistic infections due to inflammatory bowel disease therapy	Dave Maneesh	Inflamm Bowel Dis.	10.1097/MIB.0b013e3182a827d2	2014
yes	yes	case report, case series with less than 5 study participants, review, survey, guideline, positional paper, editorial	182	Isolation of Aspergillus in three 2009 H1N1 influenza patients	Adalja Amesh	Influenza Other Respir Viruses	10.1111/j.1750-2659.2011.00202.x	2011
yes	yes	case report, case series with less than 5 study participants, review, survey, guideline, positional paper, editorial	185	Cord blood transplantation using minimum conditioning regimens for patients with hematologic malignancies complicated by severe infections	Yamashita Takeshi	Int J Hematol	10.1007/s12185-008-0234-9	2008
yes	yes	case report, case series with less than 5 study participants, review, survey, guideline, positional paper, editorial	186	Fungi in Bronchiectasis: A Concise Review	Máiz Luis	Int J Mol Sci.	10.3390/ijms19010142	2018
yes	yes	case report, case series with less than 5 study participants, review, survey, guideline, positional paper, editorial	188	Invasive pulmonary aspergillosis in patients with severe influenza	Irfan M	Int J Tuberc Lung Dis.	10.5588/ijtld.20.0472	2020
yes	yes	case report, case series with less than 5 study participants, review, survey, guideline, positional paper, editorial	190	Overtreating or underdiagnosing invasive pulmonary aspergillosis (IPA) in critically ill H1N1 patients: who is right?	Martin-Loeches Ignacio	Intensive care medicine	10.1007/s00134-012-2677-y	2012
yes	yes	case report, case series with less than 5 study participants, review, survey, guideline, positional paper, editorial	191	Invasive pulmonary aspergillosis in the ICU: an emerging disease?	Wichmann Dominic	Intensive care medicine	10.1007/s00134-012-2809-4	2013
yes	yes	case report, case series with less than 5 study participants, review, survey, guideline, positional paper, editorial	192	Invasive pulmonary aspergillosis in the ICU: reply to Wichmann et al	Wauters Joost	Intensive care medicine	10.1007/s00134-012-2810-y	2013
yes	yes	case report, case series with less than 5 study participants, review, survey, guideline, positional paper, editorial	193	Severe ARDS in a critically ill influenza patient with invasive pulmonary aspergillosis	Pietsch Urs	Intensive care medicine	10.1007/s00134-016-4379-3	2016
yes	yes	case report, case series with less than 5 study participants, review, survey, guideline, positional paper, editorial	194	Intensive care medicine research agenda on invasive fungal infection in critically ill patients	Bassetti Matteo	Intensive care medicine	10.1007/s00134-017-4731-2	2017
yes	yes	case report, case series with less than 5 study participants, review, survey, guideline, positional paper, editorial	195	Diagnosis of severe respiratory infections in immunocompromised patients	Azoulay Elie	Intensive care medicine	10.1007/s00134-019-05906-5	2020
yes	yes	case report, case series with less than 5 study participants, review, survey, guideline, positional paper, editorial	196	Review of influenza-associated pulmonary aspergillosis in ICU patients and proposal for a case definition: an expert opinion	Verweij Paul	Intensive care medicine	10.1007/s00134-020-06091-6	2020
yes	yes	case report, case series with less than 5 study participants, review, survey, guideline, positional paper, editorial	198	Influenza and prophylactic antifungal therapy for aspergillosis: addressing some questions first	Coste Anne	Intensive care medicine	10.1007/s00134-021-06488-x	2021
yes	yes	case report, case series with less than 5 study participants, review, survey, guideline, positional paper, editorial	199	Critical influenza and prophylactic antifungal therapy for aspergillosis: a nuanced approach to a pertinent infectious disease	Vanderbeke Lore	Intensive care medicine	10.1007/s00134-021-06532-w	2021
yes	yes	no epidemiological data for IAPA, no influenza as sample size with Aspergillus infections within or only IAPA numbers (no influenza population at risk)	200	A signature of differential gene expression in bronchoalveolar lavage fluid predicts mortality in influenza-associated pulmonary aspergillosis	Feys Simon	Intensive care medicine	10.1007/s00134-022-06958-w	2023
yes	yes	no epidemiological data for IAPA, no influenza as sample size with Aspergillus infections within or only IAPA numbers (no influenza population at risk)	201	Putative invasive pulmonary aspergillosis within medical wards and intensive care units: a 4-year retrospective, observational, single-centre study	Corcione Silvia	Intern Emerg Med.	10.1007/s11739-021-02705-z	2021
yes	yes	no epidemiological data for IAPA, no influenza as sample size with Aspergillus infections within or only IAPA numbers (no influenza population at risk)	202	Etiology and factors contributing to the severity and mortality of community-acquired pneumonia	Ishiguro Takashi	Intern Med	10.2169/internalmedicine.52.8830	2013
yes	yes	no epidemiological data for IAPA, no influenza as sample size with Aspergillus infections within or only IAPA numbers (no influenza population at risk)	203	Paediatric flexible bronchoscopy and its indications	Carroll C	Ir Med J.	https://www.researchgate.net/publication/51115511_Paediatric_flexible_bronchoscopy_and_its_indications	2010
yes	yes	case report, case series with less than 5 study participants, review, survey, guideline, positional paper, editorial	204	Does depression lead to influenza? - A systematic literature analysis	Gharbawy Daniel	J Affect Disord.	10.1016/j.jad.2011.12.037	2012
yes	yes	no epidemiological data for IAPA, no influenza as sample size with Aspergillus infections within or only IAPA numbers (no influenza population at risk)	206	Pharmacokinetics and target attainment of intravenous posaconazole in critically ill patients during extracorporeal membrane oxygenation	Van Daele Ruth	J Antimicrob Chemother.	10.1093/jac/dkab012	2021
yes	yes	no epidemiological data for IAPA, no influenza as sample size with Aspergillus infections within or only IAPA numbers (no influenza population at risk)	207	Isavuconazole plasma concentrations in critically ill patients during extracorporeal membrane oxygenation	Kriegl Lisa	J Antimicrob Chemother.	10.1093/jac/dkac196	2022
yes	yes	case report, case series with less than 5 study participants, review, survey, guideline, positional paper, editorial	208	Liposomal amphotericin B-the future	Hoenigl M	J Antimicrob Chemother.	10.1093/jac/dkac353	2022
yes	yes	no epidemiological data for IAPA, no influenza as sample size with Aspergillus infections within or only IAPA numbers (no influenza population at risk)	209	Dosing of IV posaconazole to treat critically ill patients with invasive pulmonary aspergillosis: a population pharmacokinetics modelling and simulation study	Elkayal Omar	J Antimicrob Chemother.	10.1093/jac/dkae160	2024
yes	yes	case report, case series with less than 5 study participants, review, survey, guideline, positional paper, editorial	210	A Comprehensive Review of Antimicrobial Drugs: Mechanisms of Action and Specific Targets in Microorganisms	Shekhawat Deepika	J Basic Microbiol.	10.1002/jobm.70057	2025
yes	yes	case report, case series with less than 5 study participants, review, survey, guideline, positional paper, editorial	211	Angioinvasive aspergillosis in a patient with acute myeloid leukemia and influenza B virus infection	Santos de Freitas Samuel	J Bras Pneumol.	10.36416/1806-3756/e20230228	2024
yes	yes	animal study, in vitro-study or material-focused study	212	Quantification of All-Trans Retinoic Acid and Cytokine Levels After Fungal, Viral and Bacterial Infections in the Lung	Krug Samuel	J Cell Mol Med.	10.1111/jcmm.70391	2025
yes	yes	no differential view of colonization and infection with Aspergillus	213	Frequency of Positive Aspergillus Tests in COVID-19 Patients in Comparison to Other Patients with Pulmonary Infections Admitted to the Intensive Care Unit	Yusuf Erlangga	J Clin Microbiol.	10.1128/JCM.02278-20	2021
yes	yes	no epidemiological data for IAPA, no influenza as sample size with Aspergillus infections within or only IAPA numbers (no influenza population at risk)	216	Onsite infectious agents and toxins monitoring in 12 May Sichuan earthquake affected areas	Yao Maosheng	J Environ Monit.	10.1039/b910243d	2009
yes	yes	case report, case series with less than 5 study participants, review, survey, guideline, positional paper, editorial	217	Invasive fungal sinusitis-A neglected but important association with COVID 19 infection and a ticking bomb	Patel Viral	J Family Med Prim Care.	10.4103/jfmpc.jfmpc_770_21	2022
yes	yes	case report, case series with less than 5 study participants, review, survey, guideline, positional paper, editorial	218	Case series of invasive lung infections by Aspergillus species and zygomycosis among post COVID-19 and post-transplant individuals	Mahajan Mayuri	J Family Med Prim Care.	10.4103/jfmpc.jfmpc_1066_22	2022
yes	yes	case report, case series with less than 5 study participants, review, survey, guideline, positional paper, editorial	219	Invasive pulmonary aspergillosis in severe complicated influenza A	Toh Han-Siong	J Formos Med Assoc.	10.1016/j.jfma.2013.10.018	2013
yes	yes	case report, case series with less than 5 study participants, review, survey, guideline, positional paper, editorial	220	Postinfluenza A(H3N2) refractory invasive pulmonary aspergillosis	Ku Yee-Huang	J Formos Med Assoc.	10.1016/j.jfma.2016.08.005	2016
yes	yes	case report, case series with less than 5 study participants, review, survey, guideline, positional paper, editorial	221	Failure of extracorporeal membrane oxygenation to rescue acute respiratory distress syndrome caused by dual infection of influenza A (H1N1) and invasive pulmonary aspergillosis	Su Po-An	J Formos Med Assoc.	10.1016/j.jfma.2017.01.010	2017
yes	yes	case report, case series with less than 5 study participants, review, survey, guideline, positional paper, editorial	223	COVID-19 Associated Pulmonary Aspergillosis (CAPA)-From Immunology to Treatment	Arastehfar Amir	J Fungi (Basel.)	10.3390/jof6020091	2020
yes	yes	case report, case series with less than 5 study participants, review, survey, guideline, positional paper, editorial	226	Influenza-Associated Disseminated Aspergillosis in a 9-Year-Old Girl Requiring ECMO Support	Mendoza-Palomar Natalia	J Fungi (Basel.)	10.3390/jof7090726	2021
yes	yes	case report, case series with less than 5 study participants, review, survey, guideline, positional paper, editorial	228	A Visual and Comprehensive Review on COVID-19-Associated Pulmonary Aspergillosis (CAPA)	Feys Simon	J Fungi (Basel.)	10.3390/jof7121067	2021
yes	yes	animal study, in vitro-study or material-focused study	229	Overcome Double Trouble: Baloxavir Marboxil Suppresses Influenza Thereby Mitigating Secondary Invasive Pulmonary Aspergillosis	Seldeslachts Laura	J Fungi (Basel.)	10.3390/jof8010001	2021
yes	yes	no epidemiological data for IAPA, no influenza as sample size with Aspergillus infections within or only IAPA numbers (no influenza population at risk)	231	Routine Surveillance of Healthcare-Associated Infections Misses a Significant Proportion of Invasive Aspergillosis in Patients with Severe COVID-19	Ebner Julia	J Fungi (Basel.)	10.3390/jof8030273	2022
yes	yes	case report, case series with less than 5 study participants, review, survey, guideline, positional paper, editorial	232	Mechanistic Basis of Super-Infection: Influenza-Associated Invasive Pulmonary Aspergillosis	Robinson Keven	J Fungi (Basel.)	10.3390/jof8050428	2022
yes	yes	no epidemiological data for IAPA, no influenza as sample size with Aspergillus infections within or only IAPA numbers (no influenza population at risk)	233	How Has the Aspergillosis Case Fatality Rate Changed over the Last Two Decades in Spain?	González-García Pablo	J Fungi (Basel.)	10.3390/jof8060576	2022
yes	yes	case report, case series with less than 5 study participants, review, survey, guideline, positional paper, editorial	234	Managing the Next Wave of Influenza and/or SARS-CoV-2 in the ICU-Practical Recommendations from an Expert Group for CAPA/IAPA Patients	Peral Jose	J Fungi (Basel.)	10.3390/jof9030312	2023
yes	yes	case report, case series with less than 5 study participants, review, survey, guideline, positional paper, editorial	235	Clinical Uses of Inhaled Antifungals for Invasive Pulmonary Fungal Disease: Promises and Challenges	Vuong Nancy	J Fungi (Basel.)	10.3390/jof9040464	2023
yes	yes	no epidemiological data for IAPA, no influenza as sample size with Aspergillus infections within or only IAPA numbers (no influenza population at risk)	236	The Transcriptome Response to Azole Compounds in Aspergillus fumigatus Shows Differential Gene Expression across Pathways Essential for Azole Resistance and Cell Survival	Hokken Margriet	J Fungi (Basel.)	10.3390/jof9080807	2023
yes	yes	case report, case series with less than 5 study participants, review, survey, guideline, positional paper, editorial	237	Navigating Uncertainty: Managing Influenza-Associated Invasive Pulmonary Aspergillosis in an Intensive Care Unit	Casalini Giacomo	J Fungi (Basel.)	10.3390/jof10090639	2024
yes	yes	case report, case series with less than 5 study participants, review, survey, guideline, positional paper, editorial	238	Invasive fungal infections after respiratory viral infections in lung transplant recipients are associated with lung allograft failure and chronic lung allograft dysfunction within 1 year	Permpalung Nitipong	J Heart Lung Transplant.	10.1016/j.healun.2023.02.005	2023
yes	yes	case report, case series with less than 5 study participants, review, survey, guideline, positional paper, editorial	239	Incidence, diagnosis and outcomes of COVID-19-associated pulmonary aspergillosis (CAPA): a systematic review	Chong W H	J Hosp Infect.	10.1016/j.jhin.2021.04.012	2021
yes	yes	case report, case series with less than 5 study participants, review, survey, guideline, positional paper, editorial	240	Clinical characteristics and outcomes of influenza-associated pulmonary aspergillosis among critically ill patients: a systematic review and meta-analysis	Chong W H	J Hosp Infect.	10.1016/j.jhin.2021.11.016	2021
yes	yes	animal study, in vitro-study or material-focused study	244	Axl receptor blockade ameliorates pulmonary pathology resulting from primary viral infection and viral exacerbation of asthma	Shibata Takehiko	J Immunol.	10.4049/jimmunol.1302766	2014
yes	yes	animal study, in vitro-study or material-focused study	245	Influenza Suppresses Neutrophil Recruitment to the Lung and Exacerbates Secondary Invasive Pulmonary Aspergillosis	Tobin Joshua	J Immunol.	10.4049/jimmunol.2000067	2020
yes	yes	animal study, in vitro-study or material-focused study	246	IFN Receptor 2 Regulates TNF-α-Mediated Damaging Inflammation during Aspergillus Pulmonary Infection	Rynda-Apple Agnieszka	J Immunol.	10.4049/jimmunol.2200686	2024
yes	yes	case report, case series with less than 5 study participants, review, survey, guideline, positional paper, editorial	247	A strategy based on galactomannan antigen detection and PCR for invasive pulmonary aspergillosis following influenza A (H1N1) pneumonia	Guervilly Christophe	J Infect.	10.1016/j.jinf.2012.07.007	2012
yes	yes	case report, case series with less than 5 study participants, review, survey, guideline, positional paper, editorial	250	Navigating the Uncertainties of COVID-19-Associated Aspergillosis: A Comparison With Influenza-Associated Aspergillosis	Lamoth Frederic	J Infect Dis.	10.1093/infdis/jiab163	2021
yes	yes	animal study, in vitro-study or material-focused study	251	Development of a Corticosteroid-Immunosuppressed Mouse Model to Study the Pathogenesis and Therapy of Influenza-Associated Pulmonary Aspergillosis	Wurster Sebastian	J Infect Dis.	10.1093/infdis/jiad001	2023
yes	yes	case report, case series with less than 5 study participants, review, survey, guideline, positional paper, editorial	252	A parallel and silent emerging pandemic: Antimicrobial resistance (AMR) amid COVID-19 pandemic	Rehman Suriya	J Infect Public Health	10.1016/j.jiph.2023.02.021	2023
yes	yes	no epidemiological data for IAPA, no influenza as sample size with Aspergillus infections within or only IAPA numbers (no influenza population at risk)	253	Characteristics and outcomes for pulmonary aspergillosis in critically ill patients without influenza: A 3-year retrospective study	Chao Chien-Ming	J Infect Public Health	10.1016/j.jiph.2023.09.016	2023
yes	yes	case report, case series with less than 5 study participants, review, survey, guideline, positional paper, editorial	254	Case Report and Literature Review of "Treatment Failure" of Aspergillus Infection Secondary to Influenza a Virus	Teng Peikun	J Inflamm Res.	10.2147/JIR.S496441	2024
yes	yes	case report, case series with less than 5 study participants, review, survey, guideline, positional paper, editorial	255	COVID-19-Associated Pulmonary Aspergillosis (CAPA)	Dimopoulos George	J Intensive Med.	10.1016/j.jointm.2021.07.001	2021
yes	yes	case report, case series with less than 5 study participants, review, survey, guideline, positional paper, editorial	256	Concurrent yellow fever and pulmonary aspergillosis due to Aspergillus fumigatus in a free-ranging howler monkey (Alouatta sp)	Guerra Juliana	J Med Primatol.	10.1111/jmp.12522	2021
yes	yes	no differential view of colonization and infection with Aspergillus	258	High-level ambient particulate matter before influenza attack with increased incidence of Aspergillus antigenemia in Southern Taiwan, 2016	Yu Wen-Liang	J Microbiol Immunol Infect.	10.1016/j.jmii.2016.09.001	2016
yes	yes	animal study, in vitro-study or material-focused study	260	Species identification and in vitro antifungal susceptibility testing of Aspergillus section Nigri strains isolated from otomycosis patients	Sarwestani Z Kamali	J Mycol Med.	10.1016/j.mycmed.2018.02.003	2018
yes	yes	case report, case series with less than 5 study participants, review, survey, guideline, positional paper, editorial	261	Pulmonary infection due to Acrophialophora fusispora in a patient with underlying mixed connective tissue disease and chronic pulmonary aspergillosis: A case report and review of literature	Samaddar A	J Mycol Med.	10.1016/j.mycmed.2020.100932	2020
yes	yes	case report, case series with less than 5 study participants, review, survey, guideline, positional paper, editorial	262	Fatal aspergillosis complicating severe SARS-CoV-2 infection: A case report	Schein F	J Mycol Med.	10.1016/j.mycmed.2020.101039	2020
yes	yes	no epidemiological data for IAPA, no influenza as sample size with Aspergillus infections within or only IAPA numbers (no influenza population at risk)	263	Invasive pulmonary aspergillosis in COVID-19 critically ill patients: Results of a French monocentric cohort	Versyck Maaike	J Mycol Med.	10.1016/j.mycmed.2021.101122	2021
yes	yes	case report, case series with less than 5 study participants, review, survey, guideline, positional paper, editorial	264	Fatal disseminated aspergillosis in an immunocompetent patient with COVID-19 due to Aspergillus ochraceus	Hakamifard Atousa	J Mycol Med.	10.1016/j.mycmed.2021.101124	2021
yes	yes	case report, case series with less than 5 study participants, review, survey, guideline, positional paper, editorial	265	Influenza A (H1N1) in a pediatric patient with newly diagnosed acute promyelocytic leukemia and invasive pulmonary aspergillosis	Vallero Stefano	J Pediatr Hematol Oncol.	10.1097/MPH.0b013e31821ed3d4	2011
yes	yes	animal study, in vitro-study or material-focused study	267	Mitochondrial proteomic analysis of human host cells infected with H3N2 swine influenza virus	Wu Xiaopeng	J Protemics.	10.1016/j.jprot.2013.06.037	2013
yes	yes	animal study, in vitro-study or material-focused study	268	Aspergillosis in 41 wild bird species in the eastern United States: a 22-year retrospective review	Stilz C	J Vet Diagn Invest.	10.1177/10406387241313484	2025
yes	yes	animal study, in vitro-study or material-focused study	269	Nucleoprotein-based ELISA for detection of SARS-COV-2 IgG antibodies: Could an old assay be suitable for serodiagnosis of the new coronavirus?	Tozetto-Mendoza Tania	J Virol Methods.	10.1016/j.jviromet.2021.114064	2021
yes	yes	animal study, in vitro-study or material-focused study	270	Serosurvey for selected infectious agents in two sympatric species of cormorants (Phalacrocorax atriceps and Phalacrocorax magellanicus) from coastal Patagonia, Argentina	Gallo Luciana	J Wildl Dis.	10.7589/2011-10-310	2013
yes	yes	animal study, in vitro-study or material-focused study	271	SEROLOGICAL SURVEY FOR SELECT INFECTIOUS AGENTS IN WILD MAGELLANIC PENGUINS (SPHENISCUS MAGELLANICUS) IN ARGENTINA, 1994-2008	Uhart Marcela	J Wildl Dis.	https://pubmed.ncbi.nlm.nih.gov/31237822/	2020
yes	yes	case report, case series with less than 5 study participants, review, survey, guideline, positional paper, editorial	272	Fungal spondylodiscitis in a patient recovered from H7N9 virus infection: a case study and a literature review of the differences between Candida and Aspergillus spondylodiscitis	Yu Lie-Dao	J Zheijiang Univ. Sci B.	10.1631/jzus.B1600077	2016
yes	yes	animal study, in vitro-study or material-focused study	273	Health evaluation of free-ranging and captive blue-fronted Amazon parrots (Amazona aestiva) in the Gran chaco, Bolivia	Deem Sharon	J Zoo Wildl Med.	10.1638/04094.1	2005
yes	yes	case report, case series with less than 5 study participants, review, survey, guideline, positional paper, editorial	274	PAs in India: A survey report on qualifications, deployment, specialties, and job satisfaction	Muraleedharan	JAAPA.	10.1097/01.JAA.0001007372.08019.3a	2024
yes	yes	case report, case series with less than 5 study participants, review, survey, guideline, positional paper, editorial	276	Pulmonary toxocariasis mimicking invasive aspergillosis in a patient with ulcerative colitis	Park Eun	Korean J Parasitol.	10.3347/kjp.2014.52.4.425	2014
yes	yes	case report, case series with less than 5 study participants, review, survey, guideline, positional paper, editorial	277	Emerging novel and antimicrobial-resistant respiratory tract infections: new drug development and therapeutic options	Zumla Alimuddin	Lancet Infect Dis.	10.1016/S1473-3099(14)70828-X	2014
yes	yes	case report, case series with less than 5 study participants, review, survey, guideline, positional paper, editorial	278	Thoracostomy showing pleural aspergillosis	Guerrero Carlos	Lancet Infect Dis.	10.1016/S1473-3099(18)30599-1	2019
yes	yes	case report, case series with less than 5 study participants, review, survey, guideline, positional paper, editorial	279	Fungal infections should be part of the core outcome set for COVID-19	Verweij Paul	Lancet Infect Dis.	10.1016/S1473-3099(20)30591-0	2021
yes	yes	case report, case series with less than 5 study participants, review, survey, guideline, positional paper, editorial	280	Global incidence and mortality of severe fungal disease	Denning David	Lancet Infect Dis.	10.1016/S1473-3099(23)00692-8	2024
yes	yes	case report, case series with less than 5 study participants, review, survey, guideline, positional paper, editorial	282	Let's add invasive aspergillosis to the list of influenza complications	Lamoth Frederic	Lancet Respir Med.	10.1016/S2213-2600(18)30332-1	2018
yes	yes	case report, case series with less than 5 study participants, review, survey, guideline, positional paper, editorial	283	COVID-19-associated Aspergillus tracheobronchitis: the interplay between viral tropism, host defence, and fungal invasion	van de Veerdonk Frank	Lancet Respir Med.	10.1016/S2213-2600(21)00138-7	2021
yes	yes	case report, case series with less than 5 study participants, review, survey, guideline, positional paper, editorial	285	Influenza-associated and COVID-19-associated pulmonary aspergillosis in critically ill patients	Feys Simon	Lancet Respir Med.	10.1016/S2213-2600(24)00151-6	2024
yes	yes	case report, case series with less than 5 study participants, review, survey, guideline, positional paper, editorial	287	Infectious diseases causing diffuse alveolar hemorrhage in immunocompetent patients: a state-of-the-art review	Mussi von Ranke Felipe	Lung.	10.1007/s00408-012-9431-7	2013
yes	yes	no epidemiological data for IAPA, no influenza as sample size with Aspergillus infections within or only IAPA numbers (no influenza population at risk)	288	Early Detection of Aspergillus Species in Lower Respiratory Tract is Associated with Higher Mortality in Viral Community-Acquired Pneumonia: A Multicenter Prospective Cohort Study in China	Yin Lu	Lung.	10.1007/s00408-023-00638-2	2023
yes	yes	case report, case series with less than 5 study participants, review, survey, guideline, positional paper, editorial	289	Influenza H1N1 infection in immunocompromised host: A concise review	Harish M M	Lung India.	10.4103/lungindia.lungindia_464_18	2019
yes	yes	animal study, in vitro-study or material-focused study	290	Genomic Diversity of Azole-Resistant Aspergillus fumigatus in the United States	Etienne Kizee	mBio.	10.1128/mBio.01803-21	2021
yes	yes	animal study, in vitro-study or material-focused study	291	Postinfluenza Environment Reduces Aspergillus fumigatus Conidium Clearance and Facilitates Invasive Aspergillosis In Vivo	Liu Ko-Wie	mBio.	10.1128/mbio.02854-22	2022
yes	yes	animal study, in vitro-study or material-focused study	292	Dysregulated pulmonary inflammatory responses exacerbate the outcome of secondary aspergillosis following influenza	Lee Chrono	mBio.	10.1128/mbio.01633-23	2023
yes	yes	case report, case series with less than 5 study participants, review, survey, guideline, positional paper, editorial	293	Integrating genetic and immune factors to uncover pathogenetic mechanisms of viral-associated pulmonary aspergillosis	Gonçalves Samuel	mBio.	10.1128/mbio.01982-23	2024
yes	yes	case report, case series with less than 5 study participants, review, survey, guideline, positional paper, editorial	294	Key fungal coinfections: epidemiology, mechanisms of pathogenesis, and beyond	Silva Danielle	mBio.	10.1128/mbio.00562-25	2025
yes	yes	animal study, in vitro-study or material-focused study	295	Immunotherapy with nebulized pattern recognition receptor agonists restores severe immune paralysis and improves outcomes in mice with influenza-associated pulmonary aspergillosis	García Jezreel	mBio.	10.1128/mbio.04061-24	2025
yes	yes	case report, case series with less than 5 study participants, review, survey, guideline, positional paper, editorial	298	Influenza infection and bacteremic pneumococcal pneumonia	Blot M	Med Mal Infect.	10.1016/j.medmal.2019.03.014	2019
yes	yes	case report, case series with less than 5 study participants, review, survey, guideline, positional paper, editorial	299	Invasive pulmonary aspergillosis with candidiasis: usefulness of molecular and ultrastructural morphological analysis on FFPE tissue for invasive fungal infections	Kubota Yusaku	Med Mol Morphol.	10.1007/s00795-023-00349-w	2023
yes	yes	case report, case series with less than 5 study participants, review, survey, guideline, positional paper, editorial	300	Aspergillosis: Emerging risk groups in critically ill patients	Kluge Stefan	Med Mycol.	10.1093/mmy/myab064	2021
yes	yes	case report, case series with less than 5 study participants, review, survey, guideline, positional paper, editorial	301	Revealing the hidden interplay: The unexplored relationship between fungi and viruses beyond HIV, SARS-CoV-2, and influenza	Ghelfenstein-Ferreira Théo	Med Mycol.	10.1093/mmy/myae021	2024
yes	yes	case report, case series with less than 5 study participants, review, survey, guideline, positional paper, editorial	302	Case report: Disseminated aspergillosis complicating influenza	Immel Shanan	Med Mycol Case Rep.	10.1016/j.mmcr.2019.04.007	2019
yes	yes	case report, case series with less than 5 study participants, review, survey, guideline, positional paper, editorial	303	Influenza-associated pulmonary aspergillosis in a patient on ECMO	Alobaid Khaled	Med Mycol Case Rep.	10.1016/j.mmcr.2019.12.010	2020
yes	yes	case report, case series with less than 5 study participants, review, survey, guideline, positional paper, editorial	304	Recovery of a triazole-resistant Aspergillus fumigatus in respiratory specimen of COVID-19 patient in ICU - A case report	Ghelfenstein-Ferreira Théo	Med Mycol Case Rep.	10.1016/j.mmcr.2020.06.006	2020
yes	yes	case report, case series with less than 5 study participants, review, survey, guideline, positional paper, editorial	305	Ventilator-associated pneumonia involving Aspergillus flavus in a patient with coronavirus disease 2019 (COVID-19) from Argentina	Fernandez Norma	Med Mycol Case Rep.	10.1016/j.mmcr.2020.07.001	2020
yes	yes	case report, case series with less than 5 study participants, review, survey, guideline, positional paper, editorial	306	Invasive aspergillosis complication in yellow fever vaccine induced viscerotropic disease	Breda Giovanni	Med Mycol Case Rep.	10.1016/j.mmcr.2020.09.002	2020
yes	yes	case report, case series with less than 5 study participants, review, survey, guideline, positional paper, editorial	307	Invasive pulmonary aspergillosis and hyperthermia in an immunocompetent patient with COVID-19	Haglund Anne	Med Mycol Case Rep.	10.1016/j.mmcr.2020.11.004	2020
yes	yes	case report, case series with less than 5 study participants, review, survey, guideline, positional paper, editorial	308	Irreversible marrow aplasia after single course of 2-chlorodeoxyadenosine for hairy cell leukaemia preceding by A pandemic 2009-H1N1-associated pneumonia	Helbig Grzegorz	Med Oncol.	10.1007/s12032-010-9626-9	2010
yes	yes	case report, case series with less than 5 study participants, review, survey, guideline, positional paper, editorial	310	Knowledge framework and emerging trends of invasive pulmonary fungal infection: A bibliometric analysis (2003-2023)	Liu Ben	Medicine (Baltimore)	10.1097/MD.0000000000040068	2024
yes	yes	animal study, in vitro-study or material-focused study	311	Murine Models of Eosinophil Function in Fungal and Viral Infections	Tiwary Meenakshi	Methods Mol Bio.	10.1007/978-1-0716-1095-4_9	2021
yes	yes	animal study, in vitro-study or material-focused study	312	The antifungal, antibacterial, and antiviral activities of a Echinosterol isolated from the red sea Echinoclathria sponge	Shabayek Sarah	Microb Pathog.	10.1016/j.micpath.2025.107772	2025
yes	yes	animal study, in vitro-study or material-focused study	313	The influenza A virus promotes fungal growth of Aspergillus fumigatus via direct interaction in vitro	König Sarah	Microbes Infect.	10.1016/j.micinf.2023.105264	2023
yes	yes	no epidemiological data for IAPA, no influenza as sample size with Aspergillus infections within or only IAPA numbers (no influenza population at risk)	314	Comparison of Clinical Manifestation, Diagnosis, and Outcomes of Invasive Pulmonary Aspergillosis and Pulmonary Mucormycosis	Lin Chun-Yu	Microorganism	10.3390/microorganisms7110531	2019
yes	yes	animal study, in vitro-study or material-focused study	315	Transcriptional Profiling of Immune and Inflammatory Responses in the Context of SARS-CoV-2 Fungal Superinfection in a Human Airway Epithelial Model	de Lamballerie Claire	Microorganism	10.3390/microorganisms8121974	2020
yes	yes	case report, case series with less than 5 study participants, review, survey, guideline, positional paper, editorial	316	Novel Clinical and Laboratorial Challenges in Aspergillosis	Sabino Raquel	Microorganism	10.3390/microorganisms10020259	2022
yes	yes	case report, case series with less than 5 study participants, review, survey, guideline, positional paper, editorial	317	Guidelines for preventing health-care--associated pneumonia, 2003: recommendations of CDC and the Healthcare Infection Control Practices Advisory Committee	Tablan Ofelia	MMWR Recomm Rep.	https://pubmed.ncbi.nlm.nih.gov/15048056/	2004
yes	yes	no epidemiological data for IAPA, no influenza as sample size with Aspergillus infections within or only IAPA numbers (no influenza population at risk)	318	Allergic bronchopulmonary aspergillosis: radiological and microbiological profile of patients presented in an outpatient pulmonary clinic in a developing country	Iqbal Nousheen	Monaldi Arch Chest Dis.	10.4081/monaldi.2023.2803	2023
yes	yes	case report, case series with less than 5 study participants, review, survey, guideline, positional paper, editorial	319	Fungal Co-infections Associated with Global COVID-19 Pandemic: A Clinical and Diagnostic Perspective from China	Song Ge	Mycopathologia.	10.1007/s11046-020-00462-9	2020
yes	yes	case report, case series with less than 5 study participants, review, survey, guideline, positional paper, editorial	320	Fatal Invasive Pulmonary Aspergillosis in COVID-19 Patient with Acute Myeloid Leukemia in Iran	Nasri Elahe	Mycopathologia.	10.1007/s11046-020-00493-2	2020
yes	yes	case report, case series with less than 5 study participants, review, survey, guideline, positional paper, editorial	321	Occurrence of influenza A(H1N1)v infection and concomitant invasive pulmonary aspergillosis in a patient with chronic obstructive pulmonary disease	Carfagna Paolo	Mycoses.	10.1111/j.1439-0507.2010.01998.x	2011
yes	yes	case report, case series with less than 5 study participants, review, survey, guideline, positional paper, editorial	322	Fatal pandemic influenza A/H1N1 infection complicated by probable invasive pulmonary aspergillosis	Kim Sung-Han	Mycoses.	10.1111/j.1439-0507.2011.02051.x	2011
yes	yes	case report, case series with less than 5 study participants, review, survey, guideline, positional paper, editorial	323	Post-influenzal triazole-resistant aspergillosis following allogeneic stem cell transplantation	Talento Alida	Mycoses.	10.1111/myc.12770	2018
yes	yes	no epidemiological data for IAPA, no influenza as sample size with Aspergillus infections within or only IAPA numbers (no influenza population at risk)	324	COVID-19-associated pulmonary aspergillosis (CAPA) in patients admitted with severe COVID-19 pneumonia: An observational study from Pakistan	Nasir Nosheen	Mycoses.	10.1111/myc.13135	2020
yes	yes	case report, case series with less than 5 study participants, review, survey, guideline, positional paper, editorial	325	The double-edged sword of systemic corticosteroid therapy in viral pneumonia: A case report and comparative review of influenza-associated mucormycosis versus COVID-19 associated mucormycosis	Ahmadikia Kazem	Mycoses.	10.1111/myc.13256	2021
yes	yes	case report, case series with less than 5 study participants, review, survey, guideline, positional paper, editorial	326	Invasive aspergillosis in critically ill patients: Review of definitions and diagnostic approaches	Jenks Jeffrey	Mycoses.	10.1111/myc.13274	2021
yes	yes	case report, case series with less than 5 study participants, review, survey, guideline, positional paper, editorial	327	Incidence, risk factors and mortality of invasive pulmonary aspergillosis in patients with influenza: A systematic review and meta-analysis	Shi Changcheng	Mycoses.	10.1111/myc.13410	2021
yes	yes	no epidemiological data for IAPA, no influenza as sample size with Aspergillus infections within or only IAPA numbers (no influenza population at risk)	328	Exposure to intravenous posaconazole in critically ill patients with influenza: A pharmacokinetic analysis of the POSA-FLU study	Van Daele Ruth	Mycoses.	10.1111/myc.13446	2022
yes	yes	no epidemiological data for IAPA, no influenza as sample size with Aspergillus infections within or only IAPA numbers (no influenza population at risk)	329	Comparison of four diagnostic criteria for invasive pulmonary aspergillosis-A diagnostic accuracy study in critically ill patients	Schroeder Maria	Mycoses.	10.1111/myc.13478	2022
yes	yes	case report, case series with less than 5 study participants, review, survey, guideline, positional paper, editorial	330	Isolated tracheobronchial mucormycosis: Report of a case and systematic review of literature	Damaraju Vikram	Mycoses.	10.1111/myc.13519	2023
yes	yes	no epidemiological data for IAPA, no influenza as sample size with Aspergillus infections within or only IAPA numbers (no influenza population at risk)	331	Clinical characteristics, bacterial coinfections and outcomes in COVID-19-associated pulmonary aspergillosis in a third-level Mexican hospital during the COVID-19 pre-vaccination era	Hernández-Silva Graciela	Mycoses.	10.1111/myc.13693	2024
yes	yes	animal study, in vitro-study or material-focused study	332	In vivo imaging of invasive aspergillosis with 18F-fluorodeoxysorbitol positron emission tomography	Kim Dong-Yeon	Nat Commun.	10.1038/s41467-022-29553-5	2022
yes	yes	animal study, in vitro-study or material-focused study	333	Bridging of host-microbiota tryptophan partitioning by the serotonin pathway in fungal pneumonia	Renga Giorgia	Nat Commun.	10.1038/s41467-023-41536-8	2023
yes	yes	no epidemiological data for IAPA, no influenza as sample size with Aspergillus infections within or only IAPA numbers (no influenza population at risk)	342	Outcomes in Invasive Pulmonary Aspergillosis Infections Complicated by Respiratory Viral Infections in Patients With Hematologic Malignancies: A Case-Control Study	Magira Eleni	Open Forum Infect Dis.	10.1093/ofid/ofz247	2019
yes	yes	no epidemiological data for IAPA, no influenza as sample size with Aspergillus infections within or only IAPA numbers (no influenza population at risk)	344	Invasive Pulmonary Aspergillosis Complicating Noninfluenza Respiratory Viral Infections in Solid Organ Transplant Recipients	Apostolopoulou Anna	Open Forum Infect Dis.	10.1093/ofid/ofab478	2021
yes	yes	case report, case series with less than 5 study participants, review, survey, guideline, positional paper, editorial	345	Coronavirus Disease 2019-Associated Invasive Fungal Infection	Baddley John	Open Forum Infect Dis.	10.1093/ofid/ofab510	2021
yes	yes	case report, case series with less than 5 study participants, review, survey, guideline, positional paper, editorial	347	Fighting infection: an ongoing challenge, part 3-antimycobacterials, antifungals, and antivirals	Turkoski Beatrice	Orthop Nurs.	10.1097/00006416-200509000-00017	2005
yes	yes	animal study, in vitro-study or material-focused study	349	β-Defensin-1 Regulates Influenza Virus Infection in Human Bronchial Epithelial Cells through the STAT3 Signaling Pathway	Othumpangat Sreekumar	Pathogens.	10.3390/pathogens12010123	2023
yes	yes	case report, case series with less than 5 study participants, review, survey, guideline, positional paper, editorial	350	Pediatric infectious diseases: 2009 update for the Rogers' Textbook of Pediatric Intensive Care	Ackerman Alice	Pediatr Crit Care Med.	10.1097/PCC.0b013e3181c8790c	2010
yes	yes	case report, case series with less than 5 study participants, review, survey, guideline, positional paper, editorial	352	Prolonged use of extracorporeal membrane oxygenation combined with prone positioning in patients with acute respiratory distress syndrome and invasive Aspergillosis	Otterspoor L	Perfusion.	10.1177/0267659112442098	2012
yes	yes	animal study, in vitro-study or material-focused study	354	IL-6 signaling regulates the inflammatory response without impacting pathogen burden during influenza-associated pulmonary aspergillosis	Sharma Lokesh	Physiol Rep.	10.14814/phy2.70372	2025
yes	yes	case report, case series with less than 5 study participants, review, survey, guideline, positional paper, editorial	357	[Medical clinical diagnostics for indoor mould exposure - Update 2023 (AWMF Register No. 161/001)]	Hurraß Julia	Pneumologie.	10.1055/a-2194-6914	2024
yes	yes	case report, case series with less than 5 study participants, review, survey, guideline, positional paper, editorial	359	Various patterns of acute alveolar haemorrhage in patients with microscopic polyangiitis: a clinicopathological study of four cases	Kuroda Naoto	Pol J Pathol.	10.5114/pjp.2018.81698	2018
yes	yes	case report, case series with less than 5 study participants, review, survey, guideline, positional paper, editorial	362	A case of influenza-associated invasive aspergillosis with cerebral hemorrhage due to infectious vasculopathy	Izumiya Ryou	Radiol Case Rep.	10.1016/j.radcr.2021.10.031	2022
yes	yes	no epidemiological data for IAPA, no influenza as sample size with Aspergillus infections within or only IAPA numbers (no influenza population at risk)	363	Clinical Profile, Risk Factors, and Therapeutic Outcome of Cavitating Fungal Pneumonia Coinfection in COVID-19 Patients: A Retrospective Analysis	Kumar Arjun	Recent Adv Antiinfect Drug Discov.	10.2174/2772434417666220720122042	2022
yes	yes	case report, case series with less than 5 study participants, review, survey, guideline, positional paper, editorial	365	Inhaled antimicrobial therapy: from cystic fibrosis to the flu	O'Riordan T	Respir Care.	https://pubmed.ncbi.nlm.nih.gov/10926381/	2000
yes	yes	case report, case series with less than 5 study participants, review, survey, guideline, positional paper, editorial	366	Severe pulmonary aspergillosis post viral illness in immunocompetent patients: A case series	Ghassan Moujaes	Respir Med Case Rep.	10.1016/j.rmcr.2024.101991	2024
yes	yes	case report, case series with less than 5 study participants, review, survey, guideline, positional paper, editorial	367	Bronchocentric granulomatosis associated with influenza-A virus infection	van der Klooster J	Respiration.	10.1159/000079649	2004
yes	yes	no epidemiological data for IAPA, no influenza as sample size with Aspergillus infections within or only IAPA numbers (no influenza population at risk)	368	A Higher Rate of Pulmonary Fungal Infection in Chronic Obstructive Pulmonary Disease Patients with Influenza in a Large Tertiary Hospital	Xu Linrui	Respiration.	10.1159/000501410	2019
yes	yes	case report, case series with less than 5 study participants, review, survey, guideline, positional paper, editorial	369	Post-Tuberculosis Lung Disease: Clinical Review of an Under-Recognised Global Challenge	Allwood Brian	Respiration.	10.1159/000512531	2021
yes	yes	case report, case series with less than 5 study participants, review, survey, guideline, positional paper, editorial	370	Invasive pulmonary aspergillosis associated with influenza B	Hasejima Nobuchika	Respirology	10.1111/j.1440-1843.2005.00593.x	2005
yes	yes	case report, case series with less than 5 study participants, review, survey, guideline, positional paper, editorial	371	Diagnostic and therapeutic approach to fungal pneumonia in the critically ill patient	Fortún J	Rev Esp Quimioter.	10.37201/req/s01.21.2022	2022
yes	yes	case report, case series with less than 5 study participants, review, survey, guideline, positional paper, editorial	372	SARS-CoV-2 and Aspergillus section Fumigati coinfection in an immunocompetent patient treated with corticosteroids	Sasoni Natalia	Rev Iberoam Micol.	10.1016/j.riam.2020.11.001	2020
yes	yes	animal study, in vitro-study or material-focused study	374	Tuning phosphorene and MoS2 2D materials for detecting volatile organic compounds associated with respiratory diseases	Allosh Alaa	RSC Adv.	10.1039/d3ra07685g	2024
yes	yes	animal study, in vitro-study or material-focused study	375	Proteome Response of Chicken Embryo Fibroblast Cells to Recombinant H5N1 Avian Influenza Viruses with Different Neuraminidase Stalk Lengths	Li Yongtao	Sci Rep.	10.1038/srep40698	2017
yes	yes	animal study, in vitro-study or material-focused study	376	Benchmarking selected computational gene network growing tools in context of virus-host interactions	Taye Biruhalem	Sci Rep.	10.1038/s41598-017-06020-6	2017
yes	yes	animal study, in vitro-study or material-focused study	377	Co-infection of Chlamydia psittaci with H9N2, ORT and Aspergillus fumigatus contributes to severe pneumonia and high mortality in SPF chickens	Chu Jun	Sci Rep.	10.1038/s41598-017-14519-1	2017
yes	yes	animal study, in vitro-study or material-focused study	378	Allergic inflammation alters the lung microbiome and hinders synergistic co-infection with H1N1 influenza virus and Streptococcus pneumoniae in C57BL/6 mice	LeMessurier Kim	Sci Rep.	10.1038/s41598-019-55712-8	2019
yes	yes	animal study, in vitro-study or material-focused study	379	Synergistic and potential antifungal properties of tailored, one pot multicomponent monoterpenes co-delivered with fluconazole encapsulated nanostructure lipid carrier	Radwan Ibrahim	Sci Rep.	10.1038/s41598-024-63149-x	2024
yes	yes	animal study, in vitro-study or material-focused study	380	Enhanced biocidal efficacy of alcohol based disinfectants with salt additives	Oh Euna	Sci Rep.	10.1038/s41598-025-87811-0	2025
yes	yes	no epidemiological data for IAPA, no influenza as sample size with Aspergillus infections within or only IAPA numbers (no influenza population at risk)	381	A B1a-natural IgG-neutrophil axis is impaired in viral- and steroid-associated aspergillosis	Sarden Nicole	Sci Transl Med.	10.1126/scitranslmed.abq6682	2022
yes	yes	case report, case series with less than 5 study participants, review, survey, guideline, positional paper, editorial	382	Invasive Pulmonary Aspergillosis in Hospital and Ventilator-Associated Pneumonias	Chen Fangyue	Semin Respir Crit Care Med.	10.1055/s-0041-1739472	2022
yes	yes	animal study, in vitro-study or material-focused study	383	Handheld Multispectral Fluorescence Imaging System to Detect and Disinfect Surface Contamination	Sueker Mitchell	Sensors (Basel).	10.3390/s21217222	2021
yes	yes	no epidemiological data for IAPA, no influenza as sample size with Aspergillus infections within or only IAPA numbers (no influenza population at risk)	384	Posaconazole versus fluconazole or itraconazole for prevention of invasive fungal infections in patients undergoing intensive cytotoxic therapy for acute myeloid leukemia or myelodysplasia: a cost effectiveness analysis	Dranitsaris George	Support Care Cancer.	10.1007/s00520-010-1022-7	2010
yes	yes	case report, case series with less than 5 study participants, review, survey, guideline, positional paper, editorial	385	Severe bacterial superinfection based on influenza A (H1N1) pneumonia in a heart-lung transplant recipient	Yildirim Y	Thorac Cardiovasc Surg.	10.1055/s-0032-1331895	2013
yes	yes	case report, case series with less than 5 study participants, review, survey, guideline, positional paper, editorial	388	A eulogy for Dr Francisco Miguel Marty Forero	Koo Sophia	Transpl Infect Dis.	10.1111/tid.13645	2021
yes	yes	case report, case series with less than 5 study participants, review, survey, guideline, positional paper, editorial	389	Invasive pulmonary aspergillosis following human metapneumovirus infection in solid-organ transplant recipients: Another virus to add to the list	Ramírez-Sánchez Isabel	Transpl Infect Dis.	10.1111/tid.14188	2023
yes	yes	case report, case series with less than 5 study participants, review, survey, guideline, positional paper, editorial	390	Case report: cystic fibrosis, lung transplantation, and the novel H1N1 flu	Bresci S	Transplant Proc.	10.1016/j.transproceed.2010.05.028	2010
yes	yes	case report, case series with less than 5 study participants, review, survey, guideline, positional paper, editorial	391	Renal transplantation in human immunodeficiency virus-positive patients: a report of four cases	Nunes A	Transplant Proc.	10.1016/j.transproceed.2014.05.030	2014
yes	yes	case report, case series with less than 5 study participants, review, survey, guideline, positional paper, editorial	392	Virus-associated fungal infections and lost immune resistance	Sarden Nicole	Trends Immunol.	10.1016/j.it.2023.02.004	2023
yes	yes	case report, case series with less than 5 study participants, review, survey, guideline, positional paper, editorial	393	Invasive pulmonary aspergillosis after influenza a infection in an immunocompetent patient	Kwon Oh	Tuberc Respir Dis (Seoul).	10.4046/trd.2013.75.6.260	2013
yes	yes	case report, case series with less than 5 study participants, review, survey, guideline, positional paper, editorial	394	Fatal clinical course of probable invasive pulmonary aspergillosis with influenza B infection in an immunocompetent patient	Park Dong	Tuberc Respir Dis (Seoul).	10.4046/trd.2014.77.3.141	2014
yes	yes	case report, case series with less than 5 study participants, review, survey, guideline, positional paper, editorial	396	Therapeutic Antibodies for the Treatment of Respiratory Tract Infections-Current Overview and Perspectives	Mayor Alexie	Vaccines (Basel).	10.3390/vaccines9020151	2021
yes	yes	case report, case series with less than 5 study participants, review, survey, guideline, positional paper, editorial	397	Emerging and reemerging diseases of avian wildlife	Pello Susan	Vet Clin North Am Exot Anim Pract.	10.1016/j.cvex.2013.02.001	2013
yes	yes	case report, case series with less than 5 study participants, review, survey, guideline, positional paper, editorial	398	Disease transmission from companion parrots to dogs and cats: what is the real risk?	Bush Jamie	Vet Clin North Am Exot Anim Pract.	10.1016/j.cvsm.2011.07.004	2011
yes	yes	animal study, in vitro-study or material-focused study	399	Evaluation of the health of free-ranging greater rheas (Rhea americana) in Argentina	Uhart M	Vet Rec.	10.1136/vr.158.9.297	2006
yes	yes	animal study, in vitro-study or material-focused study	400	Early oseltamivir reduces risk for influenza-associated aspergillosis in a double-hit murine model	Seldeslachts Laura	Virulence.	10.1080/21505594.2021.1974327	2021
yes	yes	no epidemiological data for IAPA, no influenza as sample size with Aspergillus infections within or only IAPA numbers (no influenza population at risk)	412	Airborne Precautions	Ather Binish	StatPearls	NBK531468	2023

## Sheet: criteria overview
criteria	used	percentage
EORTC	16	0.301887
Schauwvlieghe	12	0.226415
Verweij	11	0.207547
Blot	8	0.150943
others	14	0.264151
FUNDICU	1	0.0188679
not specified	4	0.0754717
ICD-coded	3	0.0566038
Schroeder	2	0.0377358
Own	1	0.0188679
Patterson	1	0.0188679
Huang	1	0.0188679
IDSA	1	0.0188679
tGNS	1	0.0188679
		53
EORTC - 30.19%
Schauwvlieghe - 22.64%
Verweij - 20.75%
Blot - 15.09%
others - 26.42%
FUNDICU - 1.89%
